# Supplementary material for: Leptochilus yangjiangensis (Polypodiaceae), a New Fern Species From Guangdong, China
Source: Ecol Evol. 2026 May 14;16(5):e73621. doi: 10.1002/ece3.73621 (PMC13173449; doi:10.1002/ece3.73621)
Supplement: Supplementary file 1 — Data S1: 44 samples of trnL‐F sequences.fasta. [file ECE3-16-e73621-s003.fasta]

>JX520937.1
------------------------------------------------------------
------------------------------------------------------------
------------------------------------------------------------
------------------------------------------------------------
------------------------------------------------------------
------------------------------------------------------------
------------------------------------------------------------
------------------------------------------------------------
------------------------------------------------------------
------------actttacagatgagccattcaggcttcaatatgcgtgaatggcacccc
cccgccaatctatctcttacaggtgcggtagctaattttattagtcacatc
>JX103778.1
------------------------------------------------------------
------------------------------------------------------------
------------------------------------------------------------
------------------------------------------------------------
------------------------------------------------------------
------------------------------------------------------------
------------------------------------------------------------
------------------------------------------------------------
------------------------------------------------------------
--------gaacacttgacaggtgagccattcaggcttcaatatgcgtgaatggcacccc
cttgccaatctacctcctacaggtgcggtagctaattttattagtcacatc
>MT130640_trnL-F
------------------------------------------------------------
------------------------------------------------------------
------tgtacggataaaactaaaagtcagttaag---------tttgttttttactcta
gtt---------------------------------------------------------
----------------------------------------ttttccccagttaaactgcc
gatctt------------------------------------------------------
------------------------------------------------------------
------------------------------------------------------------
--------------------cctcttcctagagatgtggctaatccaattaactaccaaa
cttgcagaaaatagattaggggggagccattcatgcatttagaagcctgaatggctcac-
--ttgtaaaatgttttcgagagatcagaaacatcaatgggttaactaaatt
>PV442128_trnL-F
------------------------------------------------------------
------------------------------------------------------------
------------------------------------------------------------
------------------------------------------------------------
------------------------------------------------------------
------------------------------------------------------------
------------------------------------------------------------
------------------------------------------------------------
---------------------------gaggcaatttagttaacccattgatgtttctga
tttcccgaaaacactttacaagtgagccattcaggcttcaatatgcgtgaatggcacccc
cccgccaatccatctcttacaggtgcggtgactaattttattagtcacatc
>EU483047.1
------------------------------------------------------------
------------------------------------------------------------
------------------------------------------------------------
------------------------------------------------------------
------------------------------------------------------------
------------------------------------------------------------
------------------------------------------------------------
------------------------------------------------------------
-------------------------------caatttagttaacccattgatgtttctga
tttcccgaaaacactttacaggtgagccattcaggctttaatatgcgtgaatggcccccc
cccgccaatccatctcttacaggtgcggtgactaattttattagtcacatc
>EU483054.1
------------------------------------------------------------
------------------------------------------------------------
------------------------------------------------------------
------------------------------------------------------------
------------------------------------------------------------
------------------------------------------------------------
------------------------------------------------------------
------------------------------------------------------------
-------------------------------caatttagttaacccattgatgtttctga
tttctcgaaaacactttacaagtgagccattcaggctttaatatgcgtgaatggcccccc
cttgccaatctatttcctgcaagtgtggtagttaattgtattggccacatc
>EU483044.1
------------------------------------------------------------
------------------------------------------------------------
------------------------------------------------------------
------------------------------------------------------------
------------------------------------------------------------
------------------------------------------------------------
------------------------------------------------------------
------------------------------------------------------------
-------------ttcaagtccccaacgaggcaatttagttaacccattgatgtttctga
tttcccgaaaacactttacaggtgagccattcaggctttaatatgcgtgaatggcccccc
cccgccaatccatctcttacaggtgcggcgactaattttattagtcacatc
>MH113509.1
gcaattaggttagataggtacagagactcgaagggggccattccaacggtcaatctgtta
attactagttatcaaaagaactgaatataaaaccgtttcatctggctacccgcatgaact
aaaatctataagtataagactaagatctagtaaaaatagaaagtttcgctttttccttca
tttgaacctgacgcagatttttcggtttgaagggagcattcattcgcagaattacaacaa
tttatgttatcactcaataacaaactgtaagtagaccccttctactgtcattaatctaca
gattttcatcttagctgctgcgggatcccacttcatttcgacagaaactattgaacaagc
gaagcggtgacaaaaaaaacaatactttcgtgaatgaagatagagtccgattctacacac
tttggaaaaattagaaagggcagcgcaagttgtagtagaacgaaaatccgttggtttcac
gggaccgtgagggttcaag-----------------------------------------
------------------------------------------------------------
---------------------------------------------------
>MH665169.1
gcgattaggttagataggtacagagactcgacgggggccattccaacgggcaatctgtta
attactagttatcagaagaagtgaatatacaacttcttcgtctggctaaccgcatgaact
aaaatctataagtataagactgagatctagtaaaggtaggaagcttcgctttttccttca
tttgaacctggagcagatttctcggtttgaagggagcattcattcgcagaatcacgataa
tttatgttaccgctcgataacaaactgtaagtagaccccttctactgccgctaatctaca
tatttccatctcagctgccgcgggatcccacttcatttcgacggaaactttttaggaagg
gaagcggtgacagaagaaacaatactttcgtgaatgaagatagagtccgattctacgtac
tttggagaagttggaaggggcggcgtaagttgtagtaggacgaaaatccgttggtttcac
gggaccgtgagggttcaagt----------------------------------------
------------------------------------------------------------
---------------------------------------------------
>MH768571.1
gcgattaggttagataggtacagagactcgacgggggccattccaacgggcaatctgtta
attactagttatcagaagaactgaatatacaacttcttcgtctggctaaccgcatgaact
aagatctataagtataagactgagatctagtagaggtaggaagcttcgctctttcctcca
tctgaacctggagcagatttctcggtttgaagggagcattcattcgcagaatcacgataa
tttatgttaccactcgataacaaactgtaagtagaccccttctactaccgctaatctaca
tatttccatctcagctgccgcgggatcccacttcatttcgacggaaactttttagaaagc
gagacgatgacagaagaagcaatactttcgtgaatgaagatagagtccgattctacgcac
tttggagaagttggaaagggcagcgtaagttgtagtaggacgaaaatccgttggtttcgc
gggaccgtgagggttcgaatccccagcaaggcaatttagttaacccattgatgtttctga
cttcccgaaaacactttacaagtgagccattcaggcttcaatatgcgtgaatggcaccc-
---------------------------------------------------
>PQ317003.1
gcgattaggttagataggtacagagactcgacgggggccattccaacgggcaatctgtta
attactagttatcaaaagaactgaatatacaacttcttcggttggctaaccgcatgaaca
aaaatctataaatatgagactgagatctagtaaaggtaggaagcttcgctttttccttca
tttgaacctggagcagatttctcggtttgaagggagcattcattcgcagaatcacgataa
tttatgttatcactcaataacaaattgtaagtagaccccttctactgccgctaatccaca
tatttccattttagttgccgcgggattccacttcatttcgacggaaactagttaacaagc
gaaacggtgacagaaaaaacaatactctcgcgaatgaagatagagtccgattctacgcac
tttgtaggagttagaagggacggcgcaagttgtagtgggacgaaaatccgttggtttcac
gggaccgtgagggttcgaatccccagcaaggcaatttagttagcccattaatgtctctga
tttcttaaaaacactttacaagtgagccattcaggctttaatatgcgtgaatggcaccc-
---------------------------------------------------
>MW142228.1
gcgattaggttagataggtacagagactcgacgggggccattccaacgggcaatctgtta
attactagttatcagaggaactgaatatacaacttcttcgtctggctaaccgcatgaact
aaaatctataagtataagactgagatctagtaaaggtagaaagcttcgctttttccctca
tttgaacctggagcagatttctcggtttgaagggagcattcattcgcagaatcacgataa
tttatgttaccgctcgataacaaactgtaagtggaccccttctactgccgctaatctaca
tatttccatctcagctgccgcgggatcccacttcatttcgacggaaactttttaggaagc
gaaacggtgacagaagaaacaatactttcgtgaatgaagatagagtccgattctacgtac
tttggagaagttggaaggggcggcgtaagttgtagtaggacgaaaatccgttggtttcac
gggaccgtgagggttcgaatccccagcaaggcagtttagttaacccattgatgtttctga
tttcccgaaaacactttacaagtgagccattcagacttcaatatgcgtgaatggcacccc
c--------------------------------------------------
>PQ316999.1
gcaattaggttagataggtacagagactcgacgggggccattccaacgggcaatctgtta
attactagttatcagaagaactgaatatacaacttcttcgtctggctaaccgcatgaact
aaaatctataagtatgagattgaggtctagtaaaggtgggaagcttcgcccttttcttca
tttgaacctggcgcagatttctcggtttgaagggagcattcattcgcagaatcatgataa
tttatgttaccactcgataacaaactgtaagtagaccctttctactaccgttaatctaca
tattttcatctcagctaccgcaggatcccacttcattttgacgaaaactttttaagaagc
gaagcggtggcagaagaaacaatactttcgtgaatgaagatagagtccgattctacgcac
tttggagaagttagaaggggcggcgtaagttgtagtaggacgaaaatccgttggtttcgc
gggaccgtgagggttcgaatccccagcaaggcaatttagttaacccattgatgtttctga
tttcccgaaaacacttgacaggtgagccattcaggcttcaatatgcgtgaatggcacccc
c--------------------------------------------------
>PQ317024.1
gcaattaggttagataggtacagagactcgacgggggccattccaacgggcaatctgtta
attactagttatcagaagaactgaatatacaatttcctcgtctggctaaccgcatgaact
aaaatctataagtatgagactgaggtgtagtagaggtaggaagcttcgccctttccttca
cttgaacctggagcagatttctcggtttgaagggagcattcattagcagaatcacgataa
tttatgttaccactcgataacaaactgtaagtagaccctttctactgccgttaatctaca
tattttcatctcagctgccgcgggatcccacttcattttgacgaaaaatttttaagaagc
gaaacggtggcagaagaaacaacactttcgtgaatggagatagagtccgattctacgcac
tttggagaagttggaaagggcggcgtaagttgtagtgggacgaaaatccgttggtttcac
gggaccgtgagggttcgaatccccagcaaggcaatttagttaacccattgatgtttccga
tttcccgaaaacacttgacgggtgaaccattcaggcttcaatatgcgtgaatggcacccc
ctcgccaatctatctcctacaggtgcggtagctaattttattagtcacctc
>PQ317022.1
gcgattaggttagataggtacagagactcgacgggggccattccaacgggcaatctgtta
attactaattatcaggagaactgaatatacaacttcttcgtttggctaaccgcatgaact
aaaatctataagtataagactgagatctagtagaggtaggaagcttcgctttttccttca
tttgaacctgcagcagatttctcggtttgaggggagcattcattcgcagaatcacgataa
tttatgttaccactcgataacaaactgtaagtagaccccttctactgccgctaatctaca
tactttcatctcagttgccgcgggatcccacttcatttcgacggaaactttttaagaagc
gaaacggtgacagaagaaacaatactttcgtgaatgaagatagagtccgattctacgcac
tttggagaagttaggaggggcggcgtaagttgtagtaggacgaaaatccgttggtttcgc
gggaccgtgagggttcgaatccccagcaaggcaatttagttaacccattgatgtttctga
tttcccgaaaacactttacaagtgagccattcaggcttcaatatgcgtgagtggcacccc
ctcgccaatctatctcttacaggtgcggtagctaattttagtagtcacatc
>MH768555.1
gcgattaggttagataggtacagagactcgacgggggccattccaacgggcaatctgtta
attactagttatcaggagaactgaatatacaacttcttcgtctggctaaccacatgaact
aaaatctataagtataagactgagatctagtagaggtaggaagcttcgctttctccctca
tttgaacctggagcagatttctcggtttgaagggagcattcattcgcagaatcacgataa
tttatgttaccattcgataacaaactgtaagtaaaccccttctactgccgctaatctaca
tatttccatctcagctgccgtgggatcccacttcatttcgacggaaactttttagaaagc
gaagcgatgacagaagaagcaatactttcgcgaatgaagatagagtccgattctacgcac
ttcggaaaaattggaaggggcggcgtaagttgtagtaggacgaaaatccgttggtttcat
gggaccgtgagggttcgaatccccagcgaggcaatttagttaacccattgatgtttctgg
tttcccgaaaacactttacaagtgagccattcaggcttcaatatgcgtgaatggcacccc
cccgccaatccatctcttacaggtgcggtgactaattttattagtcacatc
>MH768573.1
gcgattaggttagataggtacagagactcgacgggggccattccaacgggcaatctgtta
attactagttatcagaagaactgaatatacaacttcttcgtctggctaaccgcatgaact
aaaatctataagtataagactgagatctagtaaaggtaggaagcttcgctttttccttca
tttgaatctggagcagatttctcggtttgagaggagcattcattcgcagagtcacgagaa
tttatgttaccactcaataacaaactgtaagtagaccccttctactgccgctaatccaca
tattttcatcttagctgccgcgggatcccacttcattttggcggaaactatttggaagca
gaaacggtggcagaagaaacaatgctttcgcgaatgaagatagagtccgattctacgcac
tttggagaagttagaaagagcggcgcaagttgtagtaggacgaaaatccgttggtttcac
gggaccgtgagggttcgaatccccagcaaggcaatttagttaacccattgatgtttctga
tttatcgaaaatactttacaagtgagccattcaggcttcaatatgcgtgagtggcacccc
cttgccaatccatttcctacaggtgcggcagctaattctactagtcacatc
>PQ316994.1
gcaattaggttagataggtacagagactcgacgggggccattctaacgggcaatctggta
attactagttatcagaagaactgaatatacaaattcttcgtctggctaaccgcatgaact
aaaatctataggtatgagactgaggtatagtaaaggtaggaagcttcgccctttccttca
cttgaacctggagcagatttctcggtttgaagggagcattcattcgcagaatcacgataa
tttatgttaccactcgataacaaactgtaagtagaccccttctactgccgttaatctaca
tattttcatcttagctgccgcgggatcccacttcattttgacgaaaaatttttaagaagc
gaagcggtggcagaagaaacactactttcgtgaatgaagatagagtccgattctacgcac
ttcggagaagttggaaggggcggcgtaagttgtagtaggacgaaaatccgttggtttcgc
gggaccgtgagggttcgaatccccagcaaggcaatttagttaacccattgatgtttctga
tttcccgaaaacacttgacaggtgagccattcaggcttcaatatgcgtgaatggcacccc
ctcgccaatctatctcctacaggtgcggtagctaattttattagtcacatc
>PQ317014.1
gcgattaggttagataggtacagagactcgacgggggccattccaacgggcaatctgtta
attactagttatcaggagaattgaatatacaacttcttcgtctggctaaccacatgaact
aaaatctataagtataagactgagatctagtaaaggtaggaagcttcgctttatccccca
tttgaacctggagcagatttctcggtttgaagggagcattcattcgcagaatcacgataa
tttatgttaccattcgataacaaactgtaagtagaccccttctactgccgctaatctaca
tatttccatctcagctgccgtgggatcccacttcatttcgacggaaactttttagaaagc
gaagcgatgacagaagaagcaatactttcgtgaatgaagatagagtccgattctacgcac
ttcggaaaaattggaaggggcggcgtaagttgtagtaggacgaaaatccgttggtttcac
gggaccgtgagggttcgaatccccagcgaggcaatttagttaacccattgatgtttctgg
tttcccgaaaacactttacaagtgagccattcaggcttcaatatgcgtgaatggcaccct
tccgccaatccatctcttacaggtgcggtgactaattttattagtcacatc
>MH113503.1
gcgattagattagataggtacagagactcgacgggggccattccaacgggcaatctgtta
attactagttatcaaaagaactgaatatacaactgtttcgtctggctaaccgcatgaact
aaaatatataagtataagattgagatctagtaaagataggaagtttcgatttttcgttca
tttgaacctgaagcagatttctcggtttgaagggagcattcattcacagaatcacgataa
tttatgttaccattcaataacaaactgtaagtagactttttctactgccgctaatctaca
tattttcatcttagctgctgcgggatcccactttatttcgacgaaaactatttaacaagc
gaagcggtgacaaaaaaaacaatactttcgtgaatgaagatagagtccgattctacacac
tttggggaagttagaaagaacagcgcaagttgtagtagaacgaaaatccgttggtttcac
gggaccgtgagggttcgaatccccagcgaggcaatttagttaacccattgatgtttctga
tttctcgaaaacactttacaagtgagccattcaggctttaatatgcgtgaatggcccccc
cttgccaatctatttcctgcaagtgtggtagttaattgtattagccacatc
>PQ317025.1
gcgattaggttagataggtacagagactcgacgggggccattccaacgggcaatctgtta
attactagttatcaggagaattgaatatacaacttcttcgtctggctaaccacatgaact
aaaatctataagtataagactgagatctagtaaaggtaggaagcttcgctttatccccca
tttgaacctggagcagatttctcggtttgaagggagcattcattcgcagaatcacgataa
tttatgttaccattcgataacaaactgtaagtagaccccttctactgccgctaatctaca
tatttccatctcagctgccgtgggatcccacttcatttcgacggaaactttttagaaagc
gaagcgatgacagaagaagcaatactttcgtgaatgaagatagagtccgattctacgcac
ttcggaaaaattggaagggacggcgtaagttgtagtaggacgaaaatccgttggtttcac
gggaccgtgagggttcgaatccccagcgaggcaatttagttaacccattgatgtttctgg
tttcccgaaaacactttacaagtgagccattcaggcttcaatatgcgtgaatggcaccct
tccgccaatccatctcttacaggtgcggtgactaattttattagtcacatc
>MH768556.1
gcaattaggttagataggtacagagactcgacgggggccattccaacgggcaatctgtta
attactagttatcagaagaactgaatatacaacttcttcgtctggctaaccgcatgaact
aaaatctataagtataagactgagatctagtagaggtaggaagcttcgctttttccttca
tctgaacctggagcagatttctcggtttgaagggagcattcattcgcagaatcacgataa
tttatgttaccactcgatgacaaactgtaagtagaccccttctactgccgctaatctaca
tatttccatctcagctgccgcgggatcccatttcatttcgacggaaactttttaggaagc
gaagcgatgacagaagaaacaatactttcgtgaatgaagatagagtccgattctacgcac
ttcggagaaattggaaagggcggcgtaagttgtagtaggacgaaaatccgttggtttcgc
gggaccgtgagggttcgaatccccagcaaggcaatttagttaacccattgatgtttctga
tttcccgaaaacactttacaggtgagccattcaggcttcaatatgcgtgaatggcacccc
cccgccaatctatctcttacaggtgcggtagctaattttattagtcacatc
>PQ317043.1
gcaattaggttagataggtacagagactcgacgggggccattccaacgggcaatctgtta
attactagttatcagaagaactgaatatacaatttcctcgtctggctaaccgcatgaact
aaaatctataagtatgagactgaggtgtagtagaggtaggaagcttcgccctttccttca
cttgaacctggagcagatttctcggtttgaagggagcattcattagcagaatcacgataa
tttatgttaccactcgataacaaactgtaagtagaccctttctactgccgttaatctaca
tattttcatctcagctgccgcgggatcccacttcattttgacgaaaaatttttaagaagc
gaaacggtggcagaagaaacaacactttcgtgaatggagatagagtccgattctacgcac
tttggagaagttggaaagggcggcgtaagttgtagtgggacgaaaatccgttggtttcac
gggaccgtgagggttcgaatccccagcaaggcaatttagttaacccattgatgtttccga
tttcccgaaaacacttgacgggtgaaccattcaggcttcaatatgcgtgaatggcacccc
ctcgccaatctatctcctacaggtgcggtagctaattttattagtcacctc
>MH665175.1
gcgattaggttagataggtgcagagactcgacgggggccattccaacgggcaatctgtta
attactaattaccagaagagttgaatatacaacttcttcgtctggctaaccgcatgaact
aaaatctataagtatgagactgagatctagtaaaggtaggaagcttcgctttttccttca
tttgaacctttagcagatttctcggtttgaagggagcattcattcgcagaatcacgataa
tttatgttaccactcgataacgagctgtaagtagatctcttctactgccgctaatctaca
tattttcatcttagctgccgcgggatcccacttcatttcgacggaaactttttaagaagc
gaaacggtgacagaagaaacaatactttcgtgaatgaagatagagtccgattctacgcac
ttcggagaagttagaaagggcggcgtaagttgtggtaggacgaaaatccgttggtttcgc
gggaccgtgagggttcnaanccccagcaaggcaatttagttaacccactgatgtttttga
ttttccgaaaaccctttacaggtgagccattcaggcttcaatatgcgtgaatggcacccc
cctgccaatctatctcttacaggtgcggtagctaattttattagtcacatc
>MH665179.1
gcgattaggttagataggtacagagactcgacgggggccattccaacgggcaatctgtta
attactagttatcaggagaactgaatatacaacttcttcgtctggctaaccacatgaact
aaaatctataagtataagactgagatctagtaaaggtaggaagcttcgctttctccctca
tttgaacctggagcagatttctcggtttgaagggagcattcattcgcagaatcacgataa
tttatgttaccactcgataacaaactgtaagtagaccccttctactgccgctaatctaca
tatttccatctcagctgccgtgggatcccacttcatttcgacggaaactttttagaaagc
gaagcgatgacagaagaagcaatactttcgcgaatgaagatagagtccgattctacgcac
ttcggaaaaattggaaggggcggcgtaagttgtagtaggacgaaaatccgttggtttcac
gggaccgtgagggttcgaatccccagcgaggcaatttagttaacccattgatgtttctgg
tttcccgaaaacactttacaagtgagccattcaggcttcaatatgcgtgaatggcacccc
cccgccaatccatctcttacaggtgcggtgactaattttattagtcacatc
>PQ316996.1
gcaattaggttagataggtacagagactcgacgggggccattccaacgggcaatctgtta
attactagttgtcagaagaactgaatatacaacttctttgtctggctaaccgcatgaact
aaaatctataagtatgagactgaggtatagtagaggtaggaagcttcgccctctccttca
cttgaacctggagcagatttctcggtttgaagggagcattcattcgcagaatcacgataa
tttatgttaccactcggtaacaaactgtaagtagaccccttctactgccgtcaatctaca
cattttcatctcagctgccgcgggatcccacttcattttgacgaaaaatttttaagaagc
gaagcggtggcggaagaaacaatactttcgtgaatgaagatagagtccgattctacgcac
tttggaaaagttggaagggacggcgtaagttgtagtaggacgaaaatccgttggtttcgc
gggaccgtgagggttcgaatccccagcaaggcaatttagttaacccattgatgtttctga
tttcccgagaacacttgacaggtgaaccattcaggcttcaatatgcgtgaatggcacccc
ctcgccaatctacctcctacaggtgcggwagctaattttattagtcacatc
>PQ316998.1
gcgattaggttagataggtacagagactcgacgggggccattccaacgggcaatctgtta
attactagttatcaggagaactgaatatacaacttcttcgtctggctaaccacatgaact
aaaatctataagtataagactgagatctagtaaaggtaggaagcttcgctttctccctca
tttgaacctggagcagatttctcggtttgaagggagcattcattcgcagaatcacgataa
tttatgttaccactcgataacaaactgtaagtagaccccttctactgccgctaatctaca
tatttccatctcagctgccgtgggatcccacttcatttcgacggaaactttttagaaagc
gaagcgatgacagaagaagcaatactttcgcgaatgaagatagagtccgattctacgcac
ttcggaaaaattggaaagggcggcgtaagttgtagtaggacgaaaatccgttggtttcac
gggaccgtgagggttcgaatccccagcgaggcaatttagttaacccattgatgtttctgg
tttcccgaaaacactttacaagtgagccattcaggcttcaatatgcgtgaatggcaccct
cccgccaatccatctcttacaggtgcggtgactaattttattagtcacatc
>MH665197.1
gcgattaggttagataggtacagagactcgacgggggccattccaacgggcaatctgtta
attactagttatcaggagaattgaatatacaacttcttcgtctggctaaccacatgaact
aaaatctataagtataagactgagatctagtaaaggtaggaagcttcgctttatccccca
tttgaacctggagcagatttctcggtttgaagggagcattcattcgcagaatcacgataa
tttatgttaccattcgataacaaactgtaagtagaccccttctactgccgctaatctaca
tatttccatctcagctgccgtgggatcccacttcatttcgacggaaactttttagaaagc
gaagcgatgacagaagaagcaatactttcgtgaatgaagatagagtccgattctacgcac
ttcggaaaaattggaagggacggcgtaagttgtagtaggacgaaaatccgttggtttcac
gggaccgtgagggttcgaatccccagcgaggcaatttagttaacccattgatgtttctgg
tttcccgaaaacactttacaagtgagccattcaggcttcaatatgcgtgaatggcaccct
tccgccaatccatctcttacaggtgcggtgactaattttattagtcacatc
>PQ316990.1
gcgattaggttagataggtacagagactcgacgggggccattccaacgggcaatctgtta
attactagttatcaggagaactgaatatacaacttcttcgtctggctaaccacatgaact
aaaatctataagtataagactgagatctagtaaaggtaggaagcttcgctttctccctca
tttgaacctggagcagatttctcggtttgaagggagcattcattcgcagaatcacgataa
tttatgttaccactcgataacaaactgtaagtagaccccttctactgccgctaatctaca
tatttccatctcagctgccgtgggatcccacttcatttcgacggaaactttttagaaagc
gaagcgatgacagaagaagcaatactttcgcgaatgaagatagagtccgattctacgcac
ttcggaaaaattggaaggggcggcgtaagttgtagtaggacgaaaatccgttggtttcac
gggaccgtgagggttcgaatccccagcgaggcaatttagttaacccattgatgtttctgg
tttcccgaaaacactttacaagtgagccattcaggcttcaatatgcgtgaatggcacccc
cccgccaatccatctcttacaggtgcggtgactaattttattagtcacatc
>PQ317034.1
gcgattaggttagataggtacagagactcgacgggggccattccaacgggcaatctgtta
attactagttatcagaagaactgaatatacaacttcttcgtctggctaaccgcatgaact
aaaatctataagtataagactgagatctagtagaggtaggaagcttcgctttttccctca
cttgaacctggagcagatttatcggtttgaagggagcattcattcgcagaattacgataa
tttatgttaccactcgatagcaaactgtaagtagaccccttctgctgccgctaatctaca
tatttccatcttagctgccgcgggatcccacttcatttcgacggaaactttttaggaagc
gaaacggtggcagaagaaacaatactttcgtgaatgaagatagagtccgattctacgcac
ttcggagaaattggaaagggcggcgtaagttgtagtaggacgaaaatccgttggtttcgc
gggaccgtgagggttcgaatccccagcaaggcaatttagttaacccattgatgcttctga
tttcccgaaaacactttacaggtgagccatccaggcttcaatatgcgtgaatggcacccc
cctgccaatctatctcttacaggtgcggtagctaattttattagtcacatc
>PQ316991.1
gcgattaggttagataggtacagagactcgacgggggccattccaacgggcaatctgtta
attactagttatcaggagaactgaatatacaacttcttcgtctggctaaccacatgaact
aaaatctataagtataagactgagatctagtaaaggtaggaagcttcgctttctccctca
tttgaacctggagcagatttctcggtttgaagggagcattcattcgcagaatcacgataa
tttatgttaccactcgataacaaactgtaagtagaccccttctactgccgctaatctaca
tatttccatctcagctgccgtgggatcccacttcatttcgacggaaactttttagaaagc
gaagcgatgacagaagaagcaatactttcgcgaatgaagatagagtccgattctacgcac
ttcggaaaaattggaaggggcggcgtaagttgtagtaggacgaaaatccgttggtttcac
gggaccgtgagggttcgaatccccagcgaggcaatttagttaacccattgatgtttctgg
tttcccgaaaacactttacaagtgagccattcaggcttcaatatgcgtgaatggcacccc
cccgccaatccatctcttacaggtgcggtgactaattttattagtcacatc
>MH768557.1
gcgattaggttagataggtacagagactcgacgggggccattccaacgggcaatctgtta
attactagttattggaagaactgaatatacaacttcttcatctggctaactgcatgaact
aaaatctgtaggtataagactgagatctagtaaaggtaggaagcttcgctttttccctca
tttgaacctggagcagatttctcagtttgaagggagcattcattcgcagaatcacgataa
tttatgttatcactcgataacaaactgtaagtagaccccttctactgccgctaatctaca
tatttccatctcagctgccgcgggatcccacttcatttcgacggaaattttttagaaagc
gaggcgatgacagaagaagcaatactttcgtgaatgaagatagagtccgattctacgcac
tttggagaagttgggaagggcggcgtaagttgtagtaggacgaaaatccgttggtttcgc
gggaccgtgagggttcgaatccccagcaaggcaatttagttaacccattgatgtttctga
tttcccgaaaacactttacaggtgagccatccaggcttcaatatgcgtgaatggcacccc
tccgccaatctctctcttacaggtgcggcagctaattttattaatcacatc
>MH768540.1
gcgattaggttagataggtacagagactcgacgggggccattccaacgggcaatctgtta
attactagttatcaagagaactgaatatacaacttcttcgtctggctaaccgcatgaacc
aaaatctataagtatgagactgagatctagtagagataggaagcttcgctttctccttca
cttgaacccggagcagatttctcggcttgaagggagcattcattcgcagaatcacgataa
tttatattatcgctcaataacaaattgtaagtagaccccctctactgccgctaatctaca
tatttccatttcagttgccgcgggatcccacttcatttcgacggaaactggttaataagc
gaaacagtgacagaaaaaacaatactttcgcgaatgaagatagagtccaattctacgcac
tttggagaagttggaaaggacggcgcaagttgtagtgggacgaaaatccgttggtttcac
gggaccgtgagggttcgaatccccagcaaggcaatttagttaacccattgatgtttctga
tttcttgaaaacactttacaagtgagccattcaggctttaatatgcgtggatggcacccc
cttgccaatctgtatcccacaggtgcggcagttaatttcactagtcacatc
>MH768565.1
gcgattaggttagataggtacagagactcgacgggggccattccaacgggcaatctgtta
attactagttatcagaagaactgaatataaaacttcttcgtctggctaaccgcatgaact
aaaatctataagtataagactgagatctagtagaggtaggaagcttcgctttttccctca
tttgaacctggggcagatttatcggtttgaagggagcattcattcgcagaattacgataa
tttatgttaccacccgataacaaactgtaagtagaccccttctgctgccgctaatctaca
tatttccatctcagttgccgcgggatcccacttcatttcgacggaaactttttgggaagc
gaaacggtggcagaaaagacaatactttcgtgaatgaagatagagtccgattctacgcac
ttcggagaaattggaaggggcggcgtaagttgtagtaggacgaaaatccgttggtttcgc
gggaccgtgagggttcgaatccccagcaaggcaatttagttaacccattgatgtttctga
tttcccgaaaacactttacaggtgagccatccaggcttcaatatgcgtgaatggcacccc
tccgccaatctatctcttacaggtgcggtagctaattttattagtcacatc
>MH768569.1
gcgattaggttagataggtacagagactcgacgggggccattccaacgggcaatctgtta
attactagttatcaggagaactgaatatacaacttcttcgtctggctaaccacatgaact
aaaatctataagtataagactgagatctagtaaaggtaggaagcttcgctttctccctca
tttgaacctggagcagatttctcggtttgaagggagcattcattcgcagaatcacgataa
tttatgttaccactcgataacaaactgtaagtagaccccttctactgccgctaatctaca
tatttccatctcagctgccgtgggatcccacttcatttcgacggaaactttttagaaagc
gaagcgatgacagaagaagcaatactttcgtgaatgaagatagagtccgattctacgcac
ttcggaaaaattggaaggggcggcgtaagttgtagtaggacgaaaatccgttggtttcat
gggaccgtgagggttcgaatccccagcgaggcaatttagttaacccattgatgtttctgg
tttcccgaaaacactttacaagtgagccattcaggcttcaatatgcgtgaatggcacccc
cccgccaatccatctcttacaggtgcggtgactaattttattagtcacatc
>MH768547.1
gcgattaggttagataggtacagagactcgacgggggccattccaacgggcaatctgtta
attactagttatcaggagaactgaatatacaacttcttcgtctggctaaccacatgaact
aaaatctataagtataagactgagatctagtaaaggtaggaagcttcgctttatccccca
tttgaacctggagcagatttctcggtttgaagggagcattcattcgcagaatcacgataa
tttatgttaccactcgataacaaactgtaagtagaccccttctactgccgctaatctaca
tatttccatctcagctgccgtgggatcccacttcatttcgacggaaactttttagaaagc
gaagcgatgacagaagaagcaatactttcgcgaatgaagatagagtccgattctacgcac
ttcggaaaaattggaaagggcggcgtaagttgtagtaggacgaaaatccgttggtttcac
gggaccgtgagggttcgaatccccagcgaggcaatttagttaacccattgatgtttctgg
tttcccgaaaacactttacaagtgagccattcaggcttcaatatgcgtgaatggcaccct
tccgccaatccatctcttacaggtgcggtgactcattttattagtcacatc
>PQ317012.1
gcaattaggttagataggtacagagactcgacgggggccattccaacgggcaatctgtta
attactagttatcagaagaactgaatatacaatttcctcgtctggctaaccgcatgaact
aaaatctataagtatgagactgaggtgtagtagaggtaggaagcttcgccctttccttca
cttgaacctggagcagatttctcggtttgaagggagcattcattagcagaatcacgataa
tttatgttaccactcgataacaaactgtaagtagaccctttctactgccgttaatctaca
tattttcatctcagctgccgcgggatcccacttcattttgacgaaaaatttttaagaagc
gaaacggtggcagaagaaacaacactttcgtgaatggagatagagtccgattctacgcac
tttggagaagttggaaagggcggcgtaagttgtagtgggacgaaaatccgttggtttcac
gggaccgtgagggttcgaatccccagcaaggcaatttagttaacccattgatgtttccga
tttcccgaaaacacttgacgggtgaaccattcaggcttcaatatgcgtgaatggcacccc
ctcgccaatctatctcctacaggtgcggtagctaattttattagtcacctc
>PQ317005.1
gcaattaggttagataggtacagagactcgacgggggccattccaacgggcaatctgtta
attactagttatcagaggaactgaatatacaactttttcgtctggctaactgcatgaatt
aaaatctataagtataagactgagatctagtaaaggtaggaagcttcgctttttccttca
tttgaacctggagcagatttctcgatttgaagggagcattcattcgcaaaatcacgatca
tttatgttaccactcgataacaaactgtaagtagaccttctctactgccgctaatctaca
tattttcatcttagctgccgcgggatcccacttcatttcgacggaaactatttaagaagc
gaaacggtgacagaagaaacaatactttcgcgaatgaagatagagtccgattctacgtac
ttcggaaaagttggaggggacggcgtaagttgtagtaggacgaaaatccgttggtttcac
gggaccgtgagggttcgaatccccagcaaggcaatttagttaacccattgatgtttctga
tttctcgaagacactttacaagtgagccattcaggcttcaatatgcgtgagtggcaccct
tttgccaatctatctcctacaggtgcggcagctaattttg-tagtcacatc
>PQ317002.1
gcgattaggttagataggtacagagactcgatgggggccattccaacgggcaatctgtta
attactagttatcagaaggactgaatatacaacttcttcgtctggctaaccgcatgaact
aaaatctataagtataagactgagatctagtagaggtaggaagcttcgctttttccctca
tttgaacctggagcagatttctcggtttgaggggagcattcattcgcagaattacgataa
tttatgttatcactcgataacaaactgtaagtggaccccttctactgccgctaatctaca
tatttccatctcagctgccgcgggatcccacttcatttcgacggaaactttttaggaagc
gaaacggtggcagaagaaacaatactttcgggaatgaagatagagtccgattctacgcac
ttcggagaaattggaagggacggcgtaagttgtagtaggacgaaaatccgttggtttcgc
gggaccgtgagggttcgaatccccagcaaggcaatttagttaacccattgatgtttctga
tttcccgaaaacactttacaggtgagccatccaggcttcaatatgcgtgaatggcacccc
tctgccaatctatctcttacaggtgcggtagctaattttattagtcacatc
>PQ317004.1
gcgattaggttagataggtacagagactcgacgggggccattccaacgggcaatctgtta
attactagttatcaggagaactgaatatacaacttcttcgtctggctaaccacatgaact
aaaatctataagtataagactgagatctagtaaaggtaggaagcttcgctttatccccca
tttgaacctggagcagatttctcggtttgaagggagcattcattcgcagaatcacgataa
tttatgttaccattcgataacaaactgtaagtagaccccttctactgccgctaatctaca
tatttccatctcagctgccgtgggatcccacttcatttcgacggaaactttttagaaagc
gaagcgatgacagaagaagcaatactttcgcgaatgaagatagagtccgattctacgcac
ttcggaaaaattggaaagggcggcgtaagttgtagtaggacgaaaatccgttggtttcac
gggaccgtgagggttcgaatccccagcgaggcaatttagttaacccattgatgtttctgg
tttcccgaaaacactttacaagtgagccattcaggcttcaatatgcgtgaatggcaccct
tccgccaatccatctcttacaggtgcggtgactaattttattagtcacatc
>MH768545.1
gcgattaggttagataggtacagagactcgacgggggccattccaacgggcaatctgtta
attactagttatcaggagaactgaatatacaacttcttcgtctggctaaccacatgaact
aaaatctataagtataagactgagatctagtaaaggtaggaagcttcgctttatccctca
tttgaacctggagcagatttctcggtttgaagggagcattcattcgcagaatcacgataa
tttatgttaccactcgataacaaactgtaagtagaccccttctactgccgctaatctaca
tatttccatctcagctgccgcgggatcccacttcatttcgacggaaactttttagaaagc
gaagcgatgacagaagaagcaatactttcgtgaatgaagatagagtccgattctacgcac
ttcggaaaaattggaaagggcggcgtaagttgtagtaggacgaaaatccgttggtttcat
gggaccgtgagggttcgaatccccagcgaggcaatttagttaacccattgatgtttctgg
tttcccgaaaacactttacaagtgagccattcaggcttcaatatgcgtgaatggcaccct
tccgccaatccatctcttacaggtgcggtgactcatcttattagtcacatc
>PQ317020.1
gcgattaggttagataggtacagagactcgacgggggccattccaacgggcaatctgtta
attactagttatcaggagaactgaatatacaacttcttcgtctggctaaccacatgaact
aaaatctataagtataagactgagatctagtaaaggtaggaagcttcgctctatccccca
tttgaacctggagcagatttctcggtttgaagggagcattcattcgcagaatcacgataa
tttatgttaccactcgataacaaactgtaagtagaccccttctactgccgctaatctaca
tatttccatctcagctgccgtgggatcccacttcatttcgacggaaactttttagaaagc
gaagcgatgacagaagaagcaatactttcgcgaatgaagatagagtccgattctacgcac
ttcggaaaaattggaaagggcggcgtaagttgtagtaggacgaaaatccgttggtttcac
gggaccgtgagggttcgaatccccagcgaggcaatttagttaacccattgatgtttctgg
tttcccgaaaacactttacaagtgagccattcaggcttcaatatgcgtgaatggcaccct
tccgccaatccatctcttacaggtgcggtgactcattttattagtcacatc
>sample1_3
gcgattaggttagataggtacagagactcgacgggggccattccaacgggcaatctgtta
attactagttatcagaagaactgaatatacaacttcttcgtctagctaaccacatgaact
aaaatctataagtataagactgagatctagtaaaggtaggaagcttcgccttttccccca
tttgaacctggagcagatttctcggtttgaagggagcattcattcgcagaatcacgataa
tttatgttaccactcggtaacaaagtgtaagtagaccccttctactgccgctaatctaca
tatttccatctcagctgccgtgggatcccacttcatttcgacggaaacttcttagaaagc
gaagcgatgacagaagaagcaatactttcgtgaatgaagatagagtccgattctacgcac
tttggagaaattggaaggggcggcgtaagttgtagtaggacgaaaatccgttggtttcac
gggaccgtgagggttcgaatccccagcgaggcaatttagttaacccattgatgtttctga
tttcccgaaaacactttacaagtgagccattcaggcttcaatatgcgtgaatggcacccc
cccgccaatccatctcttacaggtgcggtgactaattttattagtcacatc
>sample2_3
gcgattaggttagataggtacagagactcgacgggggccattccaacgggcaatctgtta
attactagttatcagaagaactgaatatacaacttcttcgtctagctaaccacatgaact
aaaatctataagtataagactgagatctagtaaaggtaggaagcttcgctttttccccca
tttgaacctggagcagatttctcggtttgaagggagcattcattcgcagaatcacgataa
tttatgttaccactcggtaacaaagtgtaagtagaccccttctactgccgctaatctaca
tatttccatctcagctgccgtgggatcccacttcatttcgacggaaacttcttagaaagc
gaagcgatggcagaagaagcaatactttcgtgaatgaagatagagtccgattctacgcac
tttggagaaattggaaggggcggcgtaagttgtagtaggacgaaaatccgttggtttcac
gggaccgtgagggttcgaatccccagcgaggcaatttagttaacccattgatgtttctga
tttcccgaaaacactttacaagtgagccattcaggcttcaatatgcgtgaatggcacccc
cccgccaatccatctcttacaggtgcggtgactaattttattagtcacatc
