# Supplementary material for: Leptochilus yangjiangensis (Polypodiaceae), a New Fern Species From Guangdong, China
Source: Ecol Evol. 2026 May 14;16(5):e73621. doi: 10.1002/ece3.73621 (PMC13173449; doi:10.1002/ece3.73621)
Supplement: Supplementary file 2 — Data S2: 45 samples of rbcL sequences.fasta. [file ECE3-16-e73621-s001.fasta]

>PQ316863.1
-----------------------------------gaggaagctggagctgcggtagctg
cagaatcctccacaggtacgtggaccactgtatggacagatgggttgactagtcttgacc
gttacaagggccgatgctacgacatcgaacctgtcgctggggaggaaaatcagtatatcg
cgtatgtagcttatcctttggatttatttgaagaaggttctgttactaatttatttacct
ccatagtcggtaatgtcttcggatttaaggctctgcgcgctttacgcttggaagaccttc
gaattcctcccgcttattctaaaactttcataggaccgcctcacggtattcaggttgaaa
gggataaattaaacaaatatggacgtcccctattgggatgtacaatcaagccaaaattgg
gcctgtctgccaaaaattatggtagagctgtctacgaatgccttcgtggtggacttgatt
tcacaaaagatgatgaaaatgtgaattcccagccattcatgcgttggagagatcgtttcc
tatttgtggcagaagctcttttcaaatccgtc----------------------------
------------------------------------------------------------
------------------------------------------------------------
------------------------------------------------------------
------------------------------------------------------------
------------------------------------------------------------
------------------------------------------------------------
------------------------------------------------------------
------------------------------------------------------------
------------------------------------------------------------
----------------------
>MH051177.1
------------------------------------------------------------
------------------------------------------------------------
------------------------------------------------------------
------------------------------------------------------------
------------------------------------------------------------
-----------------------------atagggccgcctcatggtattcaggttgaaa
gggataaattgaacaaatatggacgtcccctattgggatgtacaatcaagccaaaattgg
gcctgtctgctaaaaattatggtagagccgtctacgaatgccttcgcggtggacttgatt
tcacaaaagatgatgaaaatgtaaattcccagccattcatgcgttggagggatcgtttcc
tatttgtggcagaagctcttttcaaatcccaggctgaaacgggagaaatcaaagggcatt
acttaaatgctactgcaggcacatgtgaagagatgttgaaaagagctgcttctgctcggg
agttgggtgcaccaattgtcatgcatgactacctaaccggagggtttactgcaaatacca
gcttagctttttattgcagagataatggactacttcttcatattcaccgcgcgatgcatg
ctgtgatcgatagacaacgaaatcacggtatgcattttcgcgtattagccaaagcgttac
gcatgtccggcggagatcatatacatgctggaactgtagtaggcaaactggaaggggaac
gagaagttacccttggtttcgtcgatttactacgcgatgattacattgagaaagatcgta
gccgcggcatctacttcacccaagattgggtatctatgccgggtgtattacccgtagctt
cggggggtatccacgtctgg----------------------------------------
------------------------------------------------------------
----------------------
>PQ316868.1
--tttcgaatgaccccacaacctggagtaccggctgaggaagctggagctgcggtagctg
cagaatcctccacaggtacgtggaccactgtatggacagatgggttgactagtcttgacc
gttacaagggccgatgctacgacatcgaacctgtcgctggggaggaaaatcagtatatcg
cgtatgtagcttatcctttggatttatttgaagaaggttctgttactaatttatttacct
ccatagttggtaatgtattcggatttaaggctctgcgcgctctacgcttggaagaccttc
gaattcctcccgcttattctaaaacttttataggaccgcctcacggtattcaggttgaaa
gggataaattgaacaaatatggacgtcccctattgggatgtacaatcaagccaaaattgg
gcctgtctgccaaaaattatggtagagctgtctacgaatgccttcgtggtggacttgatt
tcacaaaagatgatgaaaatgtgaattcccagccattcatgcgttggagagatcgtttct
tgtttgtggcagaagctcttttcaaatcccaggctgagacaggggaaatcaaggggcatt
acttaaatgctactgcgggtacatgtgaagagatgatgaaaagagctgtttttgctaggg
agttgggtgcaccaattgttatgcatgactacctaaccggaggatttaccgcaaatacca
gcttagctttttattgcagagataatggactacttcttcatattcaccgcgcgatgcatg
ctgtgatcgataggcaacgaaatcacggtatgcattttcgcgtattggccaaagcgttac
gcatgtccggcggagatcatgtacatgctggaactgtagtaggcaaactggaaggggaac
gagaagttacccttggtttcgtc-------------------------------------
------------------------------------------------------------
------------------------------------------------------------
------------------------------------------------------------
----------------------
>PQ316882.1
catttcgaatgaccccacaacctggagtaccggctgaggaagctggagctgcggtagctg
cagaatcctccacaggtacgtggaccactgtatggacagatgggttgactagtcttgacc
gttacaagggccgatgctacgacatcgaacctgtcgctggggaggagaatcagtatatcg
cgtatgtagcttatcctttggatttatttgaagaaggttctgttactaatttatttacct
ccatagtcggtaatgtcttcggatttaaggctctgcgcgctttacgcttggaagacctcc
gaattcctcccgcttattctaaaactttcataggaccgcctcacggcattcaggttgaaa
gggataaattaaacaaatatggacgtcccctattgggatgtacaatcaagccaaaattgg
gcctgtctgccaaaaattatggtagagctgtctacgaatgccttcgtggtggacttgatt
tcacaaaagatgatgaaaatgtgaattcccagccattcatgcgttggagagatcgcttcc
tatttgtggcagaagctcttttcaaatccgtcgctgagacaggggaaatcaaggggcatt
acttaaatgctactgcgggtacatgtgaggagatgatgaaaagagctgtttttgctaggg
agttgggtgcaccaattgtcatgcatgactacctaaccggaggatttactgcaaatacca
gcttagcttattattgcagagataatggactacttcttcatattcaccgcgcgatgcatg
ctgtgatcgataggcaacgaaatcacggtatgcattttcgcgtattggccaaagcgttac
gtatgtccggcggggatcatgtacatgctggaactgtagtaggcaaactggaaggggaac
gagaagttacc-------------------------------------------------
------------------------------------------------------------
------------------------------------------------------------
------------------------------------------------------------
----------------------
>MH665038.1
------------------------------------------------------------
------------------------------------------------------------
-------------------------------------------------tcagtatatcg
cgtatgtagcttatcctttggatttatttgaagaaggttctgttactaatttatttacct
ccatagtcggtaatgtcttcggatttaaggctctgcgcgctctacgcttggaagaccttc
gaattcctcccgcttattctaaaactttcatagggccgcctcacggtattcaggttgaaa
gggataaattgaacaaatatggacgtcccctattgggatgtacaatcaagccaaaattgg
gcctgtctgccaaaaattatggtagagctgtctacgaatgccttcgtggtggacttgatt
tcacaaaagatgatgaaaatgtgaattcccagccattcatgcgttggagagatcgtttcc
tatttgtggcagaagctcttttcaaatcccaggctgagacaggggaaatcaaagggcatt
acttaaatgctactgcgggtacatgtgaagagatgatgaaaagagctgtttttgctagag
agttgggtgtaccaattatcatgcatgactacttaaccggagggtttactgcaaatacca
gcttagcttattattgcagagataatggactacttcttcatattcaccgcgcgatgcatg
ctgtgatcgataggcaacgaaatcacggtatgcattttcgcgtattagccaaagcgttac
gcatgtccggcggagatcatgtacatgctggaactgtagtaggcaaactggaaggggaac
gagaagttacccttggtttcgtcgatttattgcgcgatgattacattgagaaagatcgta
accgcggtatctatttcacccaagattgggtatctatgccgggtgtattacccgtagctt
cagggggtatccacgtctggcacatgcctgctctaaccgaaatctttggggacgattccg
tattacagtttggcgggggaaccttgggacatccttggggaaatgcgccaggtgcagtag
ccaaccgagtcgcatcggaagc
>MH768417.1
catttcgaatgaccccacaacctggagtaccggctgaggaagctggagctgcggtagctg
cagaatcctccacaggtacgtggaccactgtatggacagatgggttgactagtcttgacc
gttacaagggccgatgctacgacatcgaacccgtcgctggggaggaaaatcagtatatcg
cgtatgtagcttatcctttggatttatttgaagaaggttctgttactaatttatttacct
ccatagtcggtaatgtcttcggatttaaggctctgcgcgctctacgcttggaagaccttc
gaattcctcccgcttattctaaaactttcatagggccgcctcacggtattcaggttgaaa
gggataaattgaacaaatatggacgtcccctattgggatgcacaatcaagccaaaattgg
gcctgtctgccaaaaattatggtagagctgtctacgaatgccttcgtggtggacttgatt
tcacaaaagatgatgaaaatgtgaattcccagccattcatgcgttggagagatcgtttcc
tatttgtggcagaagctcttttcaaatcccaggctgagacaggggaaatcaaagggcatt
acttaaatgctactgcgggtacatgtgaagagatgatgaaaagagctgtttttgctaggg
agttgggtgtaccaattgtcatgcatgactacttaaccggagggtttactgcaaatacca
gcttagctttttattgcagagataatggactacttcttcatatccaccgcgcgatgcatg
ctgtgatcgataggcaacgaaatcacggtatgcattttcgcgtattggccaaagcgttac
gcatgtccggcggagatcacgtacatgctggaaccgtagtaggcaaactggaaggggaac
gagaagttacccttggtttcgtcgatttattgcgcgacgattacattgagaaagatcgta
accgcggtatttatttcacccaagattgggtatctatgccgggtgtattacccgtagctt
cagggggtatccacgtctggcacatgcctgctctaaccgaaatctttggggacgattccg
tattacagttcggcgggggaaccttgggacatccttggggaaatgcgccaggtgcagtag
ccaaccgagtcgcgtcggaagc
>JX103694.1
catctcgaatgaccccacaacctggagtaccggctgaggaggctggagctgcggtagctg
cggaatcctccacaggtacgtggaccactgtatggacagatgggttgactagtcttgacc
gttacaagggccgatgctacgacatcgaacctgtcgctggggaggaaaatcagtatatcg
cgtatgtagcttatcctttggatttatttgaagaaggttctgtcactaatttatttacct
ccatagtcggtaatgtcttcggatttaaggctctgcgcgcttcacgcttggaagaccttc
gaattcctcccgcttattccaaaactttcataggaccgcctcacggtattcaggttgaaa
gggataaattaaacaaatatggacgtcccctattgggatgtacaatcaagccaaaattgg
gcctgtctgccaaaaattatggtagagctgtctacgaatgccttcgtggtggactcgatt
tcacgaaagatgatgaaaatgtgaattcccagccattcatgcgttggagagatcgtttcc
tatttgtggcagaagctcttttcaaatccgtcgctgagacaggggaaatcaaggggcatt
acttaaatgctactgcgggtacatgtgaggagatgatgaaaagagctgtttttgctaggg
agttgggtgcaccaattgtcatgcatgactacctaaccggaggatttactgcaaatacca
gcttagcttatcatcgcagagataatggactacttcttcatattcaccgcgcgatgcatg
ctgtgatcgataggcaacgaaatcacggtatgcattttcgcgtattggccaaagcgttac
gtatgtccggcggagatcatgtacatgctggaactgtggtaggcaaactggaaggggaac
gagaagttacccttggtttcgtcgatttactgcgcgacgattacattgagaaagatcgta
accgcggtatctatttcacccaagattgggtatctatgccgggtgtattacccgtagctt
cagggggtatccacgtctggcacatgcctgctctaaccgaaatctttggggacgattccg
tattacagttcggcgggggaaccttgggacatccttggggaaatgcgccaggtgcagtag
ccaaccgagtcgcgttggaagc
>JX520933.1
catttcgaatgaccccacaacctggggtaccggctgaggaagctggagctgcggtagctg
cagaatcctccacaggtacgtggaccactgtatggacagatgggttgactagtcttgacc
gttacaagggccgatgctacgacatcgagcctgtcgctggggaagaaaatcagtatatcg
cgtatgtagcttatcctttggatttatttgaagaaggttctgttactaatttatttacct
ccatagtcggtaatgtcttcggatttaaggctctgcgcgctctacgcttggaagaccttc
gaattcctcccgcttattctaaaactttcataggaccgcctcacggtattcaggttgaaa
gggataaattgaacaaatatggacgtcccctattgggatgtacaatcaagccaaaattgg
gcctgtctgccaaaaattatggtagagctgtctacgaatgccttcgtggtggacttgatt
tcacaaaagatgatgaaaatgtgaattcccagccattcatgcgttggagagatcgtttcc
tatttgtggcagaagctcttttcaaatcccaggctgagacgggagaaatcaaagggcatt
acttaaatgctactgcgggtacatgtgaagagatgttgaaaagagctgtttttgctaggg
agttgggtgtaccaattgtcatgcatgactacttaaccggagggtttactgcaaatacca
gcttagcttttcattgcagagataatggactacttcttcatattcaccgcgcgatgcatg
ctgtgatcgataggcaacgaaatcacggtatgcattttcgcgtattggccaaagcgttac
gcatgtccggcggagatcacgtacatgctggaactgtagtaggcaaactggaaggggaac
gagaagttacccttggtttcgtcgatttactgcgcgacgattacattgagaaagatcgta
accgcggtatctatttcacccaagattgggtatctatgccgggtgtattacccgtagctt
cagggggtatccacgtctggcacatgcctgctctaaccgaaatctttggggacgattccg
tattacagttcggcgggggaaccttgggacatccttggggaaatgcaccaggtgcagtag
ccaaccgagtcgcatcggaagc
>MH665043.1
catttcgaatgaccccacaacctggagtaccggctgaggaagctggagctgcggtagctg
cagaatcctccacaggtacgtggaccactgtatggacagatgggttgactagccttgacc
gttacaagggccgatgctacgacatcgaacctgtcgctggggaagaaaatcagtatatcg
cgtatgtagcctatcctttggatttatttgaagaaggttctgttactaatttatttacct
ccatagtcggtaatgtcttcggatttaaggctctgcgcgctatacgcttggaagaccttc
gaattcctcccgcttattctaaaactttcatgggaccgcctcacggtattcaggttgaaa
gggataaattgaacaaatatggacgtcccctattgggatgtacaatcaagccaaaattgg
gcctgtctgccaaaaattatggtagagctgtctacgaatgccttcgtggtggacttgatt
tcacaaaagatgatgaaaatgtgaattcccagccattcatgcgttggagagatcgtttcg
tatttgtggcggaagctcttttcaaagcccaggctgaaacgggggaaatcaaagggcatt
acttaaatgccactgcgggtacatgtgaagagatgatgaaaagagctgtttttgctaggg
agttgggtgtaccaattgtcatgcatgactacttaaccggagggtttactgcaaatacca
gcttagctttttatcgcagagataatggactacttcttcatatccaccgcgcgatgcatg
ctgtgatcgataggcaacgaaatcacggtatgcattttcgcgtattggccaaagcgttac
gcatgtccggcggagatcatgtacatgctggaactgtagtaggcaaactggaaggggaac
gagaagttacccttggtttcgtcgatttactgcgcgacgattacattgagaaagatcgta
accgcggtatctatttcacccaagattgggtatctatgccgggtgtattacccgtagctt
cagggggtatccacgtctggcacatgcctgctctaaccgaaatctttggggacgattccg
tattacagttcggcgggggaaccttgggacatccttggggaaatgcgccaggtgcagtag
ccaaccgagtcgcatcggaagc
>MH665047.1
catttcgaatgaccccacaacctggagtaccggctgaggaagctggagctgcggtagctg
cagaatcctccacaggtacgtggaccactgtatggacagatgggttgactagtcttgacc
gttacaagggccgatgctacgacatcgaacccgtcgctggggaggaaaatcagtatatcg
cgtatgtagcttatcctttggatttatttgaagaaggttctgttactaatttatttacct
ccatagtcggtaatgtcttcggatttaaggctctgcgcgctctacgcttggaagaccttc
gaattcctcccgcttattctaaaactttcatagggccgcctcacggtattcaggttgaaa
gggataaattgaacaaatatggacgtcccctattgggatgcacaatcaagccaaaattgg
gcctgtctgccaaaaattatggtagagctgtctacgaatgccttcgtggtggacttgatt
tcacaaaagatgatgaaaatgtgaattcccagccattcatgcgttggagagatcgtttcc
tatttgtggcagaagctcttttcaaatcccaggctgagacgggggaaatcaaagggcatt
acttaaatgctactgcgggtacatgtgaagagatgatgaaaagagctgtttttgctaggg
agttgggtgtaccaattgtcatgcatgactacttaaccggagggtttactgcaaatacca
gcttagctttttatcgcagagataatggactacttcttcatatccaccgcgcgatgcatg
ctgtgatcgataggcaacgaaatcacggtatgcattttcgcgtattggccaaagcgttac
gcatgtccggcggagatcacgtacatgctggaaccgtagtaggcaaactggaaggggaac
gagaagttacccttggtttcgtcgatttactgcgcgacgattacatcgagaaagatcgta
accgcggtatttatttcacccaagattgggtatctatgccgggtgtattacccgtagctt
cagggggtatccacgtctggcacatgcctgctctaaccgaaatctttggggacgattccg
tattacagttcggcgggggaaccttgggacatccttggggaaatgcgccaggtgcagtag
ccaaccgagtcgcgtcggaagc
>MH665064.1
catttcgaatgaccccacaacctggagtaccggctgaggaagctggagctgcggtagctg
cagaatcctccacaggtacgtggaccactgtatggacagatgggttgactagtcttgacc
gttacaagggccgatgctacgacatcgaacccgtcgctggggaggaaaatcagtatatcg
cgtatgtagcttatcctttggatttatttgaagaaggttctgttactaatttatttacct
ccatagtcggtaatgtcttcggatttaaggctctgcgcgctctacgcttggaagaccttc
gaattcctcccgcttattctaaaactttcatagggccgcctcacggtattcaggttgaaa
gggataaattgaacaaatatggacgtcccctattgggatgcacaatcaagccaaaattgg
gcctgtctgccaaaaattatggtagagctgtctacgaatgccttcgtggtggacttgatt
tcacaaaagatgatgaaaatgtgaattcccagccattcatgcgttggagagatcgtttcc
tatttgtggcagaagctcttttcaaatcccaggctgagacaggggaaatcaaagggcatt
acttaaatgctactgcgggtacatgtgaagagatgatgaaaagagctgtttttgctaggg
agttgggtgtaccaattgtcatgcatgactacttaaccggagggtttactgcaaatacca
gcttagctttttattgcagagataatggactacttcttcatatccaccgcgcgatgcatg
ctgtgatcgataggcaacgaaatcacggtatgcattttcgcgtattggccaaagcgttac
gcatgtccggcggagatcacgtacatgctggaaccgtagtaggcaaactggaaggggaac
gagaagttacccttggtttcgtcgatttactgcgcgacgattacattgagaaagatcgta
accgcggtatttatttcacccaagattgggtatctatgccgggtgtattacccgtagctt
cagggggtatccacgtctggcacatgcctgctctaaccgaaatctttggggacgattccg
tattacagttcggcgggggaaccttgggacatccttggggaaatgcgccaggtgcagtag
ccaaccgagtcgcgtcggaagc
>PQ316907.1
catttcgaatgaccccacaacctggagtaccggctgaggaagctggagctgcggtagctg
cagaatcctccacaggtacgtggaccactgtatggacagatgggttgactagtcttgacc
gttacaagggccgatgctacgacatcgaacctgtcgctggggaggagaatcagtatatcg
cgtatgtagcttatcctttggatttatttgaagaaggttctgttactaatttatttacct
ccatagtcggtaatgtcttcggatttaaggctctgcgcgctttacgcttggaagacctcc
gaattcctcccgcttattctaaaactttcataggaccgcctcacggcattcaggttgaaa
gggataaattaaacaaatatggacgtcccctattgggatgtacaatcaagccaaaattgg
gcctgtctgccaaaaattatggtagagctgtctacgaatgccttcgtggtggacttgatt
tcacaaaagatgatgaaaatgtgaattcccagccattcatgcgttggagagatcgcttcc
tatttgtggcagaagctcttttcaaatccgtcgctgagacaggggaaatcaaggggcatt
acttaaatgctactgcgggtacatgtgaggagatgatgaaaagagctgtttttgctaggg
agttgggtgcaccaattgtcatgcatgactacctaaccggaggatttactgcaaatacca
gcttagcttattattgcagagataatggactacttcttcatattcaccgcgcgatgcatg
ctgtgatcgataggcaacgaaatcacggtatgcattttcgcgtattggccaaagcgttac
gtatgtccggcggggatcatgtacatgctggaactgtagtaggcaaactggaaggggaac
gagaagttaccctcggtttcgtcgatttactgcgcgacgattacattgagaaagatcgta
gccgcggtatctatttcacccaagattgggtatctatgccaggtgtattacccgtagctt
cggggggtatccacgtctggcacatgcctgctctaaccgaaatctttggggacgattccg
tattacagttcggcgggggaaccttgggacatccttggggaaatgcgccgggtgcagtag
ccaaccgagtcgcgttggaagc
>sample1
catttcgaatgaccccacaacctggagtaccggctgaggaagctggagctgcggtagctg
cagaatcctccacaggtacgtggaccactgtatggacagatgggttgactagtcttgacc
gttacaagggccgatgctacgacatcgaacccgtcgctggggaggaaaatcagtatatcg
cgtatgtagcttatcctttggatttatttgaagaaggttctgttaccaatttatttacct
ccatagtcggtaatgtctccggatttaaggctctgcgcgctccacgcctggaagaccttc
gaattcctcccgcttattctaaaactttcatagggccgcctcacggtattcaggttgaaa
gggataaattgaacaaatatggacgtcccctattgggatgcacaatcaagccaaaattgg
gcctgtctgccaaaaattacggtagagctgtctacgaatgccttcgtggtggacttgatt
tcacaaaagatgatgaaaatgtgaattcccagccattcatgcgttggagagatcgtttcc
tatttgtggcggaagctcttttcaaatcccaggctgagacgggggaaatcaaagggcatt
acttaaatgctaccgcgggtacatgtgaagagatgatgaaaagagctgtttttgctaggg
agttgggtgcaccaattgtcatgcatgactacttaaccggagggtttactgcaaatacca
gcttagctttttattgcagagataatggactacttcttcatatccaccgcgcgatgcatg
ctgtgatcgataggcaacgaaatcacggtatgcattttcgcgtattggccaaagcgttac
gcatgtccggcggagatcacgtacatgctggaactgtagtaggcaaactggaaggggaac
gagaagttacccttggtttcgtcgatttactgcgcgacgattacattgagaaagatcgta
accgtggtatttatttcacccaagattgggtatctatgccgggtgtattacccgtagctt
cagggggtatccacgtctggcacatgcctgctctaaccgaaatctttggggacgattccg
tattacagttcggcgggggaaccttgggacatccttggggaaatgcgccaggtgcagtag
ccaaccgagtcgcgttggaagc
>sample2
catttcgaatgaccccacaacctggagtaccggctgaggaagctggagctgcggtagctg
cagaatcctccacaggtacgtggaccactgtatggacagatgggttgactagtcttgacc
gttacaagggccgatgctacgacatcgaacccgtcgctggggaggaaaatcagtatatcg
cgtatgtagcttatcctttggatttatttgaagaaggttctgttaccaatttatttacct
ccatagtcggtaatgtcttcggatttaaggctctgcgcgctctacgcctggaagaccttc
gaattcctcccgcttattctaaaactttcatagggccgcctcacggtattcaggttgaaa
gggataaattgaacaaatatggacgtcccctattgggatgcacaatcaagccaaaattgg
gcctgtctgccaaaaattacggtagagctgtctacgaatgccttcgtggtggacttgatt
tcacaaaagatgatgaaaatgtgaattcccagccattcatgcgttggagagatcgtttcc
tatttgtggcggaagctcttttcaaatcccaggctgagacgggggaaatcaaagggcatt
acttaaatgctaccgcgggtacatgtgaagagatgatgaaaagagctgtttttgctaggg
agttgggtgcaccaattgtcatgcatgactacttaaccggagggtttactgcaaatacca
gcttagctttttattgcagagataatggactacttcttcatatccaccgcgcgatgcatg
ctgtgatcgataggcaacgaaatcacggtatgcattttcgcgtattggccaaagcgttac
gcatgtccggcggagatcacgtacatgctggaactgtagtaggcaaactggaaggggaac
gagaagttacccttggtttcgtcgatttactgcgcgacgattacattgagaaagatcgta
accgtggtatttatttcacccaagattgggtatctatgccgggtgtattacccgtagctt
cagggggtatccacgtctggcacatgcctgctctaaccgaaatctttggggacgattccg
tattacagttcggcgggggaaccttgggacatccttggggaaatgcgccaggtgcagtag
ccaaccgagtcgcgttggaagc
>MH051171.1
catttcgaatgaccccacaacctggagtaccggctgaggaagctggagctgcggtagctg
cagaatcctccacaggtacgtggaccactgtatggacagatgggttgactagtcttgatc
gttacaagggccgatgctacgacatcgaacccgtcgctggggaagaaaatcagtatatcg
cgtatgtagcttatcctttggatctatttgaagaaggttctgttactaatttattcacct
ccatagtcggtaatgttttcggatttaaggctctgcgcgctctacgcttggaagaccttc
gaattcctcccgcttattctaaaactttcataggaccgcctcatggtattcaggttgaaa
gggataaattgaacaaatatggacgtcccctattgggatgtacaatcaagccaaaattgg
gtctgtctgctaaaaattatggtagagccgtctacgaatgccttcgtggtggacttgatt
tcacaaaagatgatgaaaatgtgaattcccagccattcatgcgttggagagatcgttttc
tatttgtggcagaagctcttttcaaatcccaggctgaaacaggagaaatcaaagggcatt
acttaaatgctactgcaggtacctgtgaagagatgatgaaaagagctgtttttgctaggg
agttgggtgtaccaattatcatgcatgactacctaaccggagggtttactgcaaatacca
gcttagcttattattgcagagataatggactacttcttcatattcaccgcgcgatgcatg
ctgtgatcgataggcaacgaaatcacggtatgcattttcgtgtattagccaaagcgttac
gcatgtccggtggagatcatgtacatgctggaactgtagtaggcaaactggaaggggaac
gagacgttacccttggtttcgtcgatttactgcgcgatgattacattgagaaagatcgta
gccgcggtgtctatttcacccaagattgggtatctatgccaggtgtattacccgtagctt
cagggggtatccacgtctggcacatgcctgctctaaccgaaatctttggggacgattccg
tattacagttcggaggaggaaccttgggacatccttggggaaatgcgccaggtgcagtag
ccaaccgagtcgcattggaagc
>MH768428.1
catttcgaatgaccccacaacctggagtaccggctgaggaagctggagctgcggtagctg
cagaatcctccacaggtacgtggaccactgtatggacagatgggttgactagtcttgacc
gttacaagggccgatgctacgacatcgaacctgtcgctggggaagaaaatcagtatatcg
cgtatgtagcttatcctttggatttatttgaagaaggttctgttaccaatttatttacct
ccatagtcggtaatgtcttcggatttaaggctctgcgcgctctacgcttggaagaccttc
gaattcctcccgcttattccaaaactttcatagggccgcctcacggtattcaggttgaaa
gggataaattgaacaaatatggacgtcccctattgggatgtacaatcaagccaaaattgg
gcctgtctgccaaaaattatggtagagctgtctatgaatgccttcgtggcggacttgatt
tcacaaaagatgatgaaaatgtgaattcccagccattcatgcgttggagagatcgtttcc
tatttgtggcagaagctcttttcaaatcccaggctgagacaggggaaatcaaagggcatt
acttaaatgctactgcgggtacatgtgaagagatgatgaaaagagctgtttttgctaggg
agtcgggtgcaccaattgtcatgcatgactacttaaccggaggttttactgcaaatacca
gcttagctttttattgcagagataatggactacttcttcatattcaccgcgcgatgcatg
ctgtgatcgataggcaacgaaatcacggtatgcattttcgcgtattggccaaagcgttac
gcatgtccggcggagatcacgtacatgctggaactgtagtaggcaaactggaaggggaac
gagaagttacccttggtttcgtcgatttactgcgcgacgattacattgagaaagatcgta
accgcggtatctatttcacccaagattgggtatctatgccgggtgtattacccgtagctt
cagggggtatccacgtctggcacatgcctgctctaaccgaaatctttggggacgattccg
tattacagttcggcggaggaaccttgggacatccttggggaaatgcgccaggtgcagtag
ccaaccgagtcgcattggaagc
>PQ316865.1
catttcgaatgaccccacaacctggagtaccggctgaggaggctggagctgcggtagctg
cagaatcctccacaggtacgtggaccactgtatggacagatgggttgactagtcttgacc
gttacaagggccgatgctacgacatcgaacctgtcgctggggaggaaaatcagtatatcg
cgtatgtagcttatcctttggatttatttgaagaaggttctgtcactaatttatttacct
ccatagtcggtaatgtcttcggatttaaggctctgcgcgcttcacgcttggaagaccttc
gaattcctcccgcttattctaaaactttcataggaccgcctcacggcattcaggttgaaa
gggataaattaaacaaatatggacgtcccctattgggatgtacaatcaagccaaaattgg
gcctgtctgccaaaaattatggtagagctgtctacgaatgccttcgtggtggactcgatt
tcacaaaagatgatgaaaatgtgaattcccagccattcatgcgttggagagatcgtttcc
tatttgtggcagaagctcttttcaaatccgtcgctgagacaggggaaatcaaggggcatt
acttaaatgctactgcgggtacatgtgaagagatgatgaaaagagctgtttttgctaggg
agttgggtgcaccaattgtcatgcatgactacctaaccggaggatttactgcaaatacca
gcttagcttattatcgcagagataatggactacttcttcatattcaccgcgcgatgcatg
ctgtgatcgataggcaacgaaatcacggtatgcattttcgcgtattggccaaagcgttac
gtatgtccggcggagatcacgtacatgctggaactgtggtaggcaaactggaaggggaac
gagaagttacccttggtttcgtcgatttactgcgcgacgattacattgaaaaagatcgta
accgcggtatctatttcacccaagattgggtatctatgccgggtgtattacccgtagctt
cagggggtatccacgtctggcacatgcctgctctaaccgaaatctttggggacgattccg
tattacagttcggcgggggaaccttgggacatccttggggaaatgcgccaggtgcagtag
ccaaccgagtcgcgttggaagc
>PQ316873.1
catttcgaatgaccccacaacctggagtaccggctgaggaagctggagctgcggtagctg
cagaatcctccacaggtacgtggaccactgtatggacagatgggttgactagtcttgacc
gttacaagggccgatgctacgacatcgaacccgtcgctggggaggaaaatcagtatatcg
cgtatgtagcttatcctttggatttatttgaagaaggttctgttactaatttatttacct
ccatagtcggtaatgtcttcggatttaaggctctgcgcgctccacgcttggaagaccttc
gaattcctcccgcttattctaaaactttcatagggccgcctcacggtattcaggttgaaa
gggataaattgaacaaatatggacgtcccctattgggatgcacaatcaagccaaaattgg
gcctgtctgccaaaaattatggtagagctgtctacgaatgccttcgtggtggacttgatt
tcacaaaagatgatgaaaatgtgaattcccagccattcatgcgttggagagatcgcttcc
tatttgtggcagaagctcttttcaaatcccaggctgagacaggggaaatcaaagggcatt
acttaaatgctactgcgggtacatgtgaagagatgatgaaaagagctgtttttgctaggg
agtcgggtgtaccaattgtcatgcatgactacttaaccggagggtttactgcaaatacca
gcttagctttttattgcagagataatggactacttcttcatatccaccgcgcgatgcatg
ctgtgatcgataggcaacgaaatcacggtatgcattttcgcgtattggccaaagcgttac
gcatgtccggcggagatcacgtacatgctggaaccgtagtaggcaaactggaaggggaac
gagaagttacccttggtttcgtcgatttactgcgcgacgattacattgagaaagatcgta
accgcggtatctatttcacccaagattgggtatctatgccgggtgtattacccgtagctt
cagggggtatccacgtctggcacatgcctgctctaaccgaaatctttggggacgattccg
tattacagttcggcgggggaaccttgggacatccttggggaaatgcgccaggtgcagtag
ccaaccgagtcgcgtcggaagc
>PQ316874.1
catttcgaatgaccccacaacctggagtaccggctgaggaagctggagctgcggtagctg
cagaatcctccacaggtacgtggaccactgtatggacagatgggttgactagtcttgacc
gttacaagggccgatgctacgacatcgaacccgtcgctggggaggaaaatcagtatatcg
cgtatgtagcttatcctttggatttatttgaagaaggttctgttactaatttatttacct
ccatagtcggtaatgtgttcggatttaaggctctgcgcgctctacgcttggaagaccttc
gaattcctcccgcttattctaaaactttcataggaccgcctcacggtattcaggttgaaa
gggataaattgaacaaatatggacgtcccctattgggatgtacaatcaagccaaaattgg
gcctgtctgccaaaaattatggtagagctgtctacgaatgccttcgtggtggacttgatt
tcacaaaagatgatgaaaatgtgaattcccagccgttcatgcgttggagagatcgtttcc
tatttgtggcagaagctcttttcaaatcccaggctgaaacgggagaaatcaaagggcatt
acttaaatgccactgcgggtacatgtgaagagatgatgaaaagagctgtttttgctaggg
agttgggtgcaccaattgtcatgcatgactacctaaccggagggtttactgcaaatacca
gcttagcttattattgcagagataatggactacttcttcatattcaccgcgcgatgcatg
ctgtgatcgataggcaacgaaatcacggtatgcattttcgtgtattggccaaagcgttac
gcatgtccggcggagatcatgtacatgctggaactgtagtaggcaaattggaaggggaac
gagaagttacccttggtttcgtcgatttactgcgcgacgattacatcgagaaagatcgca
accgcggtatctatttcactcaagattgggtatctatgccgggtgtattacccgtagctt
cagggggtatccacgtctggcacatgcctgctctaaccgaaatctttggggatgattccg
tattacagttcggcggaggaaccttgggacatccttggggaaatgcgccaggtgcagtag
ccaaccgagtcgcattggaagc
>PQ316911.1
catttcgaatgaccccacaacctggagtaccggctgaggaagctggagctgcggtagctg
cagaatcctccacaggtacgtggaccactgtgtggacagatgggttgactagtcttgacc
gttacaagggccgatgctacgacatcgaacccgtcgctggggaggaaaatcagtatatcg
cgtatgtagcttatcctttggatctatttgaagaaggttctgttactaatttatttacct
ccatagtcggtaatgtcttcggatttaaggctytgcgcgctatacgcttggaagaccttc
gaattcctcccgcttattctaaaactttccaagggccgcctcacggtattcaggttgaaa
gggataaattgaacaaatatggacgtcccctattgggatgcacaatcaagccaaaattgg
gcctgtctgccaaaaattatggtagagctgtctacgaatgccttcgtggcggacttgatt
tcacaaaagatgatgaaaatgtgaattctcagccattcatgcgttggagagatcgtttcc
tatttgtggcagaagctcttttcaaatccgtctctgagacgggggaaatcaaggggcatt
acttaaatgctactgcgggtacatgtgaagagatgatgaaaagagctgtttttgctaggg
agttgggtgtaccaattatcatgcatgactacttaaccggagggtttactgcaaatacca
gcttagcttattattgcagagataatggactacttcttcatattcaccgcgcgatgcatg
ctgtgatcgataggcaacgaaatcacggtatgcattttcgcgtattggccaaggcgttac
gcatgtccggcggagatcacgtacatgctggaaccgtagtaggcaaactggaaggggaac
raracgttacccttggtttcgtcgatttactgcgcgacgattacatcgagaaagatcgta
accgcggtatctatttcacccaagattgggtatctatgccgggtgtattacccgtagctt
cagggggtatccacgtctggcacatgcctgctctaaccgaaatctttggggacgattccg
tattacagttcggcgggggaaccttgggacatccttggggaaatgcgccaggtgcagtag
ccaaccgagtcgcatcggaagc
>MH768412.1
catttcgaatgaccccacaacctggagtaccggctgaggaagctggagctgcggtagctg
cagaatcctccacaggtacgtggaccactgtatggacagatgggttgactagtcttgacc
gttacaagggccgatgctacgacatcgaacccgtcgctggagaagaaaatcagtatattg
cgtacgtagcttatcctttggatttatttgaagaaggttctgttactaatttatttacct
ccatagtcggtaatgtcttcggatttaaggctctgcgcgctctacgattggaagacctcc
gaattcctcccgcttattctaaaactttcataggaccgcctcatggtattcaggttgaaa
gggataaattgaacaaatatggacgtcccctattgggatgtacaatcaaaccaaaattgg
gcctgtctgccaaaaattatggtagagctgtctacgaatgccttcgtggtggacttgatt
tcacaaaagatgatgaaaatgtgaattcccagccattcatgcgttggagagatcgtttcg
tatttgtggcagaagctcttttcaaatcccaggctgaaacgggggaaatcaaagggcatt
acttaaatgccactgcgggtacatgtgaagagatgatgaaaagagctgtttttgctaggg
agttgggtgtaccaattatcatgcatgactacttaaccggagggtttaccgcaaatacca
gcttagctcaccatcgtagagataatggactacttcttcacattcaccgcgcgatgcatg
ctgtgatcgataggcagcgaaatcacggtatgcattttcgtgtattggccaaagcgttac
gcatgtccggcggagatcatgtacatgctggaactgtagtaggcaaactggaaggggaac
gagaagttacccttggtttcgtcgatttactgcgcgatgattacattgagaaagatcgta
accgcggtatctatttcacccaagattgggtatctatgccgggtgtattacccgtagctt
cagggggtatccacgtctggcacatgcctgctctaaccgaaatctttggggacgattccg
tattacagttcggcggaggaaccttagggcatccctggggaaatgcaccaggtgcagtag
ccaaccgagtcgcatcggaagc
>MH768419.1
catttcgaatgaccccacaacctggagtaccggctgaggaagctggagctgcggtagctg
cagaatcctccacaggtacgtggaccactgtatggacagatgggttgactagtcttgacc
gttacaagggccgatgctacgacatcgaacccgtcgctggggaggaaaatcagtatatcg
cgtatgtagcttatcctttggatttatttgaagaaggttctgttactaatttatttacct
ccatagtcggtaatgtcttcggatttaaggctctgcgcgctccacgcttggaagaccttc
gaattcctcccgcttattctaaaactttcatagggccgcctcacggtattcaggttgaaa
gggataaattgaacaaatatggacgtcccctattgggatgcacaatcaagccaaaattgg
gcctgtctgccaaaaattatggtagagctgtctacgaatgccttcgtggtggacttgatt
tcacaaaagatgatgaaaatgtgaattcccagccattcatgcgttggagagatcgtttcc
tatttgtggcagaagctcttttcaaatcccaggctgagacaggggaaatcaaagggcatt
acttaaatgctactgcgggtacatgtgaagagatgatgaaaagagctgtttttgctaggg
agttgggtgtaccaattgtcatgcatgactacttaaccggagggtttactgcaaatacca
gcttagctttttattgcagagataatggactacttcttcatatccaccgcgcgatgcatg
ctgtgatcgataggcaacgaaatcacggtatgcattttcgcgtattggccaaagcgttac
gcatgtccggcggagatcacgtacatgctggaaccgtagtaggcaaactggaaggggaac
gagaagttacccttggtttcgtcgatttactgcgcgacgattacattgagaaagatcgta
accgcggtatttatttcacccaagattgggtatctatgccgggtgtattacccgtagctt
cagggggtatccacgtctggcacatgcctgctctaaccgaaatctttggggacgattccg
tattacagttcggcgggggaaccttgggacatccttggggaaatgcgccaggtgcagtag
ccaaccgagtcgcgtcggaagc
>MH768427.1
catttcgaatgactccacaacctggagtaccggctgaggaagctggagctgcggtagctg
cagaatcctccacaggtacgtggaccactgtatggacagatgggttgactagtcttgacc
gttacaagggccgatgctacgacatcgaacccgtcgctggggaggaaaatcagtatatcg
cgtatgtagcttatcctttggatttatttgaagaaggttctgttactaatttatttacct
ccatagtcggtaatgtcttcggatttaaggctctgcgcgctctacgcttggaagaccttc
gaattcctcccgcttattctaaaactttcatagggccgcctcacggtattcaggttgaaa
gggataaattgaacaaatatggacgtcccctattgggatgcacaatcaagccaaaattgg
gcctgtctgccaaaaattatggtagagctgtctacgaatgccttcgtggtggacttgatt
tcacaaaagatgatgaaaatgtgaattcccagccattcatgcgttggagagatcgtttcc
tatttgtggcagaagctcttttcaaatcccaggctgagacaggggaaatcaaagggcatt
acttaaatgctactgcgggtacatgtgaagagatgatgaaaagagctgtttttgctaggg
agttgggtgtaccaattgtcatgcatgactacttaaccggagggtttactgcaaatacca
gcttagctttttatcgcagagataatggactacttcttcatatccaccgcgcgatgcatg
ctgtgatcgataggcaacgaaatcacggtatgcattttcgcgtattggccaaagcgttac
gcatgtccggcggagatcacgtacatgctggaaccgtagtaggcaaactggaaggggaac
gagaagttacccttggtttcgtcgatttactgcgcgacgattacattgagaaagatcgta
accgcggtatttatttcacccaagattgggtatctatgccgggtgtattacccgtagctt
cagggggtatccacgtctggcacatgcctgctctaaccgaaatctttggggacgattccg
tattacagttcggcgggggaaccttgggacatccttggggaaatgcgccaggtgcagtag
ccaaccgagtcgcgtcggaagc
>MH768429.1
catttcgaatgaccccacaacctggggtaccggctgaggaagctggagctgcggtagctg
cagaatcctccacaggtacgtggaccactgtatggacagatgggttgactagtcttgacc
gttacaagggccgatgctacgacatcgaacccgtcgctggggaagagaatcaatatatcg
cgtatgtagcttatcctttggatctatttgaagaaggttctgttactaatttatttacct
ccatagtcggtaatgtcttcggatttaaggctctgcgcgctctacgcttggaagaccttc
gaattcctcccgcttattctaaaactttcatagggccgcctcacggtattcaggttgaaa
gggataaattgaacaaatatggacgtcccctattgggatgcacaatcaagccaaaattgg
gcctgtctgccaaaaattatggtagagctgtttacgaatgccttcgtggtggacttgatt
ttacaaaagatgatgaaaatgtgaattcccagccattcatgcgttggagagatcgtttcc
tatttgtggcagaagctcttttcaaatcccaggctgagacgggggaaatcaaagggcatt
acttaaatgctactgcgggtacatgtgaagagatgatgaaaagagctgtttttgctaggg
agctgggtgtaccaattatcatgcatgactatttaaccggagggtttactgcaaatacca
gcttagcttttcatcgcagagataatggactacttcttcatatccaccgcgcgatgcatg
ctgtgatcgataggcaacgaaatcacggtatgcattttcgcgtattggccaaagcgttac
gcatgtctggcggagatcatgtacatgctggaactgtagtaggcaaactggaaggggaac
gagaagttacccttggtttcgtcgatttactgcgcgacgattacattgagaaagatcgta
accgcggtatctatttcacccaagattgggtatctatgccgggtgtattacccgtagctt
cagggggtatccacgtctggcacatgcctgctctaaccgaaatctttggggacgattccg
tattacagttcggcgggggaaccttgggacatccttggggaaatgcgccaggtgcagtag
ccaaccgagtcgcatcggaagc
>MH768437.1
catttcgaatgaccccacaacctggggtaccggctgaggaagctggagctgcggtagctg
cagaatcctccacaggtacgtggaccactgtatggacagatgggttgactagtcttgacc
gttataagggccgatgctacgacatcgaacctgtcgccggggaagaaaatcagtatatcg
cgtatgtagcttatcctttggatttatttgaagaaggttctgttactaatttatttactt
ccatagtcggtaatgtcttcggatttaaggctctgcgcgctttacgtttggaagaccttc
gaattcctcccgcctattctaaaactttcataggaccgcctcacggtattcaggttgaaa
gggataaattgaacaaatatggacgtcccctattgggatgtacaatcaagccaaaattgg
gcctgtctgccaaaaattatggtagagctgtctacgaatgccttcgtggcggacttgatt
tcacaaaagatgatgaaaatgtgaattcccagccattcatgcgttggagagatcgtttcc
tatttgtggcagaagctcttttcaaatcccaggctgagacgggggaaatcaaagggcatt
acttaaatgctactgcgggtacatgtgaagagatgatgaaaagagctgtttttgctaggg
agtcgggtgcaccaattgtcatgcatgactacttaaccggagggtttactgcaaatacca
gcttagcttattatcgcagagataatggactacttcttcatattcaccgcgcgatgcatg
ctgtgatcgataggcaacgaaatcacggtatgcattttcgcgtattggccaaagcattac
gcatgtccggcggagatcatgtacatgctggaactgtagtaggcaaactggaaggggaac
gagaagttacccttggtttcgtcgatttactgcgtgacgattacatcgagaaagatcgta
accgcggtatctatttcacccaagattgggtatctatgccgggtgtattacccgtagctt
cagggggtatccacgtctggcacatgcctgctctaactgaaatctttggggacgattccg
tattacagttcggcgggggaaccttgggacatccttggggaaatgcgccaggtgcagtag
ccaaccgagtcgcattggaagc
>MH768441.1
catttcgaatgaccccacaacctggagtaccggctgaggaagctggagctgcggtagctg
cagaatcctccacaggtacgtggaccactgtatggacagatgggttgactagtcttgacc
gttacaagggccgatgctacgacatcgaacccgtcgctggggaggaaaatcagtatatcg
cgtatgtagcttatcctttggatttatttgaagaaggttctgttactaatttatttacct
ccatagtcggtaatgtcttcggatttaaggctctgcgcgctccacgcctggaagaccttc
gaattcctcccgcttattctaaaactttcatagggccgcctcacggtattcaggttgaaa
gggataaattgaacaaatatggacgtcccctattgggatgcacaatcaagccaaaattgg
gcctgtctgccaaaaattatggtagagctgtctacgaatgccttcgtggtggacttgatt
tcacaaaagatgatgaaaatgtgaattcccagccattcatgcgttggagagatcgtttcc
tatttgtggcagaagctcttttcaaatcccaggctgagacaggggaaatcaaagggcatt
acttaaatgctactgcgggtacatgtgaagagatgatgaaaagagctgtttttgctaggg
agttgggtgtaccaattgtcatgcatgactacttaaccggagggtttactgcaaatacca
gcttagctttttatcgcagagataatggactacttcttcatatccaccgcgcgatgcatg
ctgtgatcgataggcaacgaaatcacggtatgcattttcgcgtattggccaaagcgttac
gcatgtccggcggagatcacgtacatgctggaaccgtagtaggcaaactggaaggggaac
gagaagttacccttggtttcgtcgatttactgcgcgacgattacattgagaaagatcgta
accgcggtatttatttcacccaagattgggtatctatgccgggtgtattacccgtagctt
cagggggtatccacgtctggcacatgcctgctctaaccgaaatctttggggacgattccg
tattacagttcggcgggggaaccttgggacatccttggggaaatgcgccaggtgcagtag
ccaaccgagtcgcgtcggaagc
>MH768443.1
catttcgaatgaccccacaacctggggtaccggctgaggaagctggagctgcggtagctg
cagaatcctccacaggtacgtggaccactgtgtggacagatgggttgactagtcttgacc
gttacaagggccgatgctacgacatcgaacccgtcgctggggaagaaaatcagtatatcg
cgtatgtagcttatcctttggatctatttgaagaaggttctgttactaatttatttacct
ccatagtcggtaatgtcttcggatttaaggctctgcgcgctctacgcttggaagaccttc
gaattcctcccgcttattctaaaactttcataggaccgcctcacggtattcaggttgaaa
gggataaattgaacaaatatggacgtcccctattgggatgcacaatcaagccaaaattgg
gcctgtctgccaaaaattatggtagagctgtctacgaatgccttcgtggtggacttgatt
tcacaaaagatgatgaaaatgtgaattcccagccattcatgcgttggagagatcgtttcc
tatttgtggcagaagctcttttcaaatcccaggctgagacgggggaaatcaaggggcatt
acttaaatgctactgcgggtacatgtgaagagatgatgaaaagagctgtttttgctaggg
agttgggtgtaccaattatcatgcatgactacttaaccggagggtttactgcaaatacca
gcttagctttttattgcagagataatggactacttcttcatattcaccgcgcgatgcatg
ctgtgatcgataggcaacgaaatcacggtatgcattttcgcgtattggccaaggcgttac
gcatgtccggcggagatcacgtacatgctggaaccgtagtaggcaaactggaaggggaac
gagaagttacccttggtttcgtcgatttactgcgcgacgattacattgagaaagatcgta
accgcggtatctatttcacccaagattgggtatctatgccgggtgtattacccgtagctt
cagggggtatccacgtctggcacatgcctgctctaaccgaaatctttggggacgattccg
tattacagttcggcgggggaaccttgggacatccttggggaaatgcgccaggtgcagtag
ccaaccgagtcgcatcggaagc
>MH768447.1
catttcgaatgaccccacaatctggagtaccggctgaggaagctggagctgcggtagctg
cagaatcctccacaggtacgtggaccactgtatggacagatgggttgactagtcttgacc
gttacaagggccgatgctacgacatcgaacccgtcgctggagaagagaatcagtatatcg
cgtatgtagcttatcctttggatctatttgaagaaggttctgttactaatttatttacct
ccatagtcggtaatgttttcggatttaaggctctgcgcgctccacgcttggaagaccttc
gaattcctcccgcttattctaaaactttcataggaccgcctcatggtattcaggttgaaa
gggataaattgaacaaatatggacgtcccctattgggatgtacaatcaagccaaaattgg
gcctgtctgccaaaaattatggtagagctgtttacgaatgtctccgtggtggacttgatt
tcacaaaagatgatgaaaatgtgaattcccagccattcatgcgttggagagatcgtttcc
tatttgtggcagaagctcttttcaaatcccaggctgaaacgggagaaatcaaagggcatt
acttaaatgctactgcgggtacatgtgaagagatgatgaaaagagctgtttttgctaggg
agttgggtgcaccaattgtcatgcatgactacctaaccggagggtttactgcaaatacca
gcttagcttattattgtagagataatggactacttcttcatattcaccgcgcgatgcatg
ctgtgatcgataggcaacgaaatcacggtatgcatttccgtgtattggccaaagcgttac
gcatgtccggcggagatcatgtacatgctggaactgtagtaggcaaactggaaggggaac
gggaagttacccttggtttcgtcgatttactgcgcgacgattacatcgagaaagatcgta
accgcggtatttattttacccaagattgggtatctatgccgggtgtattacccgtagctt
cagggggtatccacgtttggcacatgcctgctctaaccgaaatctttggggacgattccg
tattacagttcggcggaggaaccttgggacatccttggggaaatgcgccaggtgcagtag
ccaaccgagtcgcattggaagc
>MH768454.1
catttcgaatgaccccacaacctggagtaccggctgaggaagctggagctgcggtagctg
cagaatcctccacaggtacgtggaccactgtatggacagatgggttgactagtcttgacc
gttacaagggccgatgctacgacatcgaacccgtcgctggggaggaaaatcagtatatcg
cgtatgtagcttatcctttggatttatttgaagaaggttctgttactaatttatttacct
ccatagtcggtaatgtctccggatttaaggctctgcgcgctccacgcttggaagaccttc
gaattcctcccgcttattctaaaactttcatagggccgcctcacggtattcaggttgaaa
gggataaattgaacaaatatggacgtcccctattgggatgcacaatcaagccaaaattgg
gcctgtctgccaaaaattatggtagagctgtctacgaatgccttcgtggtggacttgatt
tcacaaaagatgatgaaaatgtgaattcccagccattcatgcgttggagagatcgtttcc
tatttgtggcagaagctcttttcaaatcccaggctgagacaggggaaatcaaagggcatt
acttaaatgctactgcgggtacatgtgaagagatgatgaaaagagctgtttttgctaggg
agttgggtgtaccaattgtcatgcatgactacttaaccggagggtttactgcaaatacca
gcttagctttttatcgcagagataatggactacttcttcatatccaccgcgcgatgcatg
ctgtgatcgataggcaacgaaatcacggtatgcattttcgcgtattggccaaagcgttac
gcatgtccggcggagatcacgtacatgctggaaccgtagtaggcaaactggaaggggaac
gagaagttacccttggtttcgtcgatttactgcgcgacgattacattgagaaagatcgta
accgcggtatttatttcacccaagattgggtatctatgccgggtgtattacccgtagctt
cagggggtatccacgtctggcacatgcctgctctaaccgaaatctttggggacgattccg
tattacagttcggcgggggaaccttgggacatccttggggaaatgcgccaggtgcagtag
ccaaccgagtcgcgtcggaagc
>PQ316867.1
catttcgaatgaccccacaacctggagtaccggctgaggaagctggagctgcggtagctg
cagaatcctccacaggtacgtggaccactgtatggacagatgggttgactagtcttgacc
gttacaagggccgatgctacgacatcgaacccgtcgctggggaggaaaatcagtatatcg
cgtatgtagcttatcctttggatttatttgaagaaggttctgttactaatttatttacct
ccatagtcggtaatgtcttcggatttaaggctctgcgcgctccacgcttggaagaccttc
gaattcctcccgcttattctaaaactttcatagggccgcctcacggtattcaggttgaaa
gggataaattgaacaaatatggacgtcccctattgggatgcacaatcaagccaaaattgg
gcctgtctgccaaaaattatggtagagctgtctacgaatgccttcgtggtggacttgatt
tcacaaaagatgatgaaaatgtgaattcccagccattcatgcgttggagagatcgtttcc
tatttgtggcagaagctcttttcaaatcccaggctgagacaggggaaatcaaagggcatt
acttaaatgctactgcgggtacatgtgaagagatgatgaaaagagctgtttttgctaggg
agttgggtgtaccaattgtcatgcatgactacttaaccggagggtttactgcaaatacca
gcttagcttttcattgcagagataatggactacttcttcatatccaccgcgcgatgcatg
ctgtgatcgataggcaacgaaatcacggtatgcattttcgcgtattggccaaagcgttac
gcatgtccggcggagatcacgtacatgctggaaccgtagtaggcaaactggaaggggaac
gagaagttacccttggtttcgtcgatttactgcgcgacgattacatcgagaaagatcgta
accgcggtatttatttcacccaagattgggtatctatgccgggtgtattacccgtagctt
cagggggtatccacgtctggcacatgcctgctctaaccgaaatctttggggacgattccg
tattacagttcggcgggggaaccttgggacatccttggggaaatgcgccaggtgcagtag
ccaaccgagtcgcgtcggaagc
>PQ316872.1
catttcgaatgaccccacaacctggagtaccagctgaggaagctggagctgcggtagctg
cagaatcctccacaggtacgtggaccactgtatggacagatgggttgactagtcttgacc
gttacaagggccgatgctacgacatcgaacccgtcgctggggaagaaaatcagtatattg
cgtacgtagcttatcctttggatttatttgaagaaggttctgttactaatttatttacct
ccatagtcggtaatgtcttcggatttaaggctctgcgcgctctacgattggaagaccttc
gaattcctcccgcttattctaaaactttcataggaccgcctcatggtattcaggttgaaa
gggataaattgaacaaatatggacgtcccctattgggatgtacaatcaaaccaaaattgg
gcctgtctgccaaaaattatggtagagctgtctacgaatgccttcgtggtggacttgatt
tcacaaaagatgatgaaaatgtgaattcccagccattcatgcgttggagagatcgtttcc
tatttgtggcagaagctcttttcaaatcccaggctgaaacgggggaaatcaaagggcatt
acttaaatgccactgcgggtacatgtgaagagatgatgaaaagagctgtttttgctaggg
agttgggtgcaccaattgtcatgcatgactacctaaccggagggtttactgcaaatacca
gcttagcttattattgcagagataatggactacttcttcatattcaccgcgcgatgcatg
ctgtgatcgataggcagcgaaatcacggtatgcattttcgtgtattggccaaagcattac
gcatgtccggcggagatcatgtacatgctggaactgtagtaggcaaactggaaggggaac
gagaagttacccttggtttcgtcgatttactgcgcgatgattacattgagaaagatcgta
accgcggtatctatttcactcaagattgggtatctatgccaggtgtattacccgtagctt
cagggggtatccacgtctggcacatgcccgctctaaccgaaatctttggggacgattccg
tattacagttcggcggaggaaccttgggacatccttggggaaatgcaccaggtgcagtag
ccaaccgagtcgcattggaagc
>PQ316887.1
catttcgaatgaccccacaacctggagtaccggctgaggaagctggagctgcggtagctg
cagaatcctccacaggtacgtggaccactgtatggacagatgggttgactagtcttgacc
gttacaagggccgatgctacgacatcgaacccgtcgctggggaggaaaatcagtatatcg
cgtatgtagcttatcctttggatttatttgaagaaggttctgttactaatttatttacct
ccatagtcggtaatgtcttcggatttaaggctctgcgcgctctacgcttggaagaccttc
gaattcctcccgcttattctaaaactttcatagggccgcctcacggtattcaggttgaaa
gggataaattgaacaaatatggacgtcccctattgggatgcacaatcaagccaaaattgg
gcctgtctgccaaaaattatggtagagctgtctacgaatgccttcgtggtggacttgatt
tcacaaaagatgatgaaaatgtgaattcccagccattcatgcgttggagagatcgtttcc
tatttgtggcagaagctcttttcaaatcccaggctgagacaggggaaatcaaagggcatt
acttaaatgctactgcgggtacatgtgaagagatgatgaaaagagctgtttttgctaggg
agttgggtgtaccaattgtcatgcatgactacttaaccggagggtttactgcaaatacca
gcttagctttttattgcagagataatggactacttcttcatatccaccgcgcgatgcatg
ctgtgatcgataggcaacgaaatcacggtatgcattttcgcgtattggccaaagcgttac
gcatgtccggcggagatcacgtacatgctggaaccgtagtaggcaaactggaaggggaac
gagaagttacccttggtttcgtcgatttactgcgcgacgattacattgagaaagatcgta
accgcggtatttatttcacccaagattgggtatctatgccgggtgtattacccgtagctt
cagggggtatccacgtctggcacatgcctgctctaaccgaaatctttggggacgattccg
tattacagttcggcgggggaaccttgggacatccttggggaaatgcgccaggtgcagtag
ccaaccgagtcgcgtcggaagc
>PQ316898.1
catttcgaatgaccccacaacctggggtaccggctgaggaagctggagctgcggtagctg
cagaatcctccacaggtacgtggaccactgtatggacagatgggttgactagtcttgacc
gttacaagggccgatgctacgacatcgaacctgtcgccggggaagaaaatcagtatatcg
cgtatgtagcttatcctttggatttatttgaagaaggctctgttactaatttatttacct
ccatagtcggtaatgtcttcggatttaaggctctgcgcgctctacgcttggaagaccttc
gaattcctcccgcttattctaaaactttcataggaccgcctcacggtattcaggttgaaa
gggataaattgaacaaatatggacgtcccctattgggatgtacaatcaagccaaaattgg
gcctgtctgccaaaaattatggtagagctgtctacgaatgccttcgtggcggacttgatt
tcacaaaagatgatgaaaatgtgaattcccagccattcatgcgttggagagatcgtttcc
tatttgtggcagaagctcttttcaaatcccaggctgagacgggggaaatcaaagggcatt
acttaaatgctactgcgggtacatgtgaagagatgatgaaaagagctgtttttgctaggg
agtcgggtgcaccaattgtcatgcatgactacttaaccggagggtttactgcaaatacca
gcttagcttattattgcagagataatggactacttcttcatattcaccgcgcgatgcatg
ctgtgatcgataggcaacgaaatcacggtatgcattttcgcgtattggccaaagcgttac
gcatgtccggcggagatcatgtacatgctggaactgtagtaggcaaactggaaggggaac
gagaagttacccttggtttcgtcgatttactgcgcgacgattacatcgagaaagatcgta
accgcggtatctatttcacccaagattgggtatctatgccgggtgtattacccgtagctt
cagggggtatccacgtctggcacatgcctgctctaaccgaaatctttggggacgattccg
tattacagttcggcgggggaaccttgggacatccttggggaaatgcgccaggtgcagtag
ccaaccgagtcgcatcggaagc
>PQ316861.1
catttcgaatgaccccacaacctggagtaccggctgaggaagctggagctgcggtagctg
cagaatcctccacaggtacgtggaccactgtatggacagatgggttgactagtcttgacc
gttacaagggccgatgctacgacatcgaacccgtcgctggggaggaaaatcagtatatcg
cgtatgtagcttatcctttggatttatttgaagaaggttctgttactaatttatttacct
ccatagtcggtaatgtcttcggatttaaggctctgcgcgctctacgcttggaagaccttc
gaattcctcccgcttattctaaaactttcatagggccgcctcacggtattcaggttgaaa
gggataaattgaacaaatatggacgtcccctattgggatgcacaatcaagccaaaattgg
gcctgtctgccaaaaattatggtagagctgtctacgaatgccttcgtggtggacttgatt
tcacaaaagatgatgaaaatgtgaattcccagccattcatgcgttggagagatcgtttcc
tatttgtggcagaagctcttttcaaatcccaggctgagacaggggaaatcaaagggcatt
acttaaatgctactgcgggtacatgtgaagagatgatgaaaagagctgtttttgctaggg
agttgggtgtaccaattgtcatgcatgactacttaaccggagggtttactgcaaatacca
gcttagctttttatcgcagagataatggactacttcttcatatccaccgcgcgatgcatg
ctgtgatcgataggcaacgaaatcacggtatgcattttcgcgtattggccaaagcgttac
gcatgtccggcggagatcacgtacatgctggaaccgtagtaggcaaactggaaggggaac
gagaagttacccttggtttcgtcgatttactgcgcgacgattacatcgagaaagatcgta
accgcggtatttatttcacccaagattgggtatctatgccgggtgtattacccgtagctt
cagggggtatccacgtctggcacatgcctgctctaaccgaaatctttggggacgattccg
tattacagttcggcgggggaaccttgggacatccttggggaaatgcgccaggtgcagtag
ccaaccgagtcgcgtcggaagc
>PQ316871.1
catttcgaatgaccccacaacctggagtaccggctgaggaagctggagctgcggtagctg
cagaatcctccacaggtacgtggaccactgtatggacagatgggttgactagtcttgacc
gttacaagggccgatgctacgacatcgaacctgtcgccggggaagaaaatcagtatatcg
cgtatgtagcttatcctttggatttatttgaagaaggttctgttaccaatttatttacct
ccatagtcggtaatgtcttcggatttaaggctctgcgcgctctacgcttggaagaccttc
gaattcctcccgcttattctaaaactttcataggaccgcctcacggtattcaggttgaaa
gggataaattgaacaaatatggacgtcccctattgggatgtacaatcaagccaaaattgg
gcctgtctgccaaaaattatggtagagctgtctacgaatgccttcgtggcggacttgatt
tcacaaaagatgatgaaaatgtgaattcccagccattcatgcgttggagagatcgtttcc
tatttgtggcagaagctcttttcaaatcccaggctgagacgggggaaatcaaagggcatt
acttaaatgctactgcgggtacatgtgaagagatgatgaaaagagctgtttttgctaggg
agttgggtgcaccaattgtcatgcatgactacttaaccggagggtttactgcaaatacca
gcttagctttttatcgcagagataatggactacttcttcatattcaccgcgcgatgcatg
ctgtgatcgataggcaacggaatcacggtatgcattttcgcgtattggccaaagcgttac
gcatgtccggcggagatcatgtacatgctggaactgtagtaggcaaactggaaggggaac
gagaagttacccttggtttcgtcgatttactgcgcgacgattatatcgagaaagatcgta
accgcggtatctatttcacccaagattgggtatctatgccgggtgtattacccgtagctt
cagggggtatccacgtctggcacatgcctgctctaaccgaaatctttggggacgattccg
tattacagttcggcgggggaaccttgggacatccttggggaaatgcgccaggtgcagtag
ccaaccgagtcgcattggaagc
>PQ316880.1
catttcgaatgaccccacaacctggagtaccggctgaggaagctggagctgcggtagctg
cagaatcctccacaggtacgtggaccactgtatggacagatgggttgactagtcttgacc
gttacaagggccgatgctacgacatcgaacccgtcgctggggaagaaaatcagtatatcg
cgtatgtagcttatcctttggatttatttgaagaaggttctgttactaatttatttacct
ccatagtcggtaatgtcttcggatttaaggctctgcgcgctctacgcttggaagaccttc
gaattcctcccgcttattctaaaactttcataggaccgcctcacggtattcaggttgaaa
gggataaattgaacaaatatggacgtcccctattgggatgtacaatcaagccaaaattgg
gcctgtctgccaaaaattatggtagagctgtctacgaatgccttcgtggtggacttgatt
tcacaaaagatgatgaaaatgtgaattcccagccattcatgcgttggagagatcgtttcc
tatttgtggcagaagctcttttcaaatcccaggctgagacgggggaaatcaaagggcatt
acttaaatgctactgcgggtacatgtgaagagatgttgaaaagagctgtttttgctaggg
agtcgggtgtaccaattgtcatgcatgactacttaaccggagggtttactgcaaatacca
gcttagctttttatcgcagagataatggactacttcttcatatccaccgcgcgatgcatg
ctgtgatcgataggcaacgaaatcacggtatgcattttcgcgtattggccaaagcgttac
gcatgtccggcggagatcacgtacatgctggaactgtagtaggcaaactggaaggggaac
gagaagttacccttggtttcgtcgatttactgcgcgacgattacattgagaaagatcgta
accgcggtatctatttcacccaagattgggtatctatgccgggtgtattacccgtagctt
cagggggtatccacgtctggcacatgcctgctctaaccgaaatctttggggacgattccg
tattacagttcggcgggggaaccttgggacatccttggggaaatgcgccaggtgcagtag
ccaaccgagtcgcgttggaagc
>PQ316889.1
catttcgaatgaccccacaacctggagtaccggctgaggaagctggagctgcggtagctg
cagaatcctccacaggtacgtggaccactgtatggacagatgggttgactagtcttgacc
gttacaagggccgatgctacgacatcgaacccgtcgctggggaggaaaatcagtatatcg
cgtatgtagcttatcctttggatttatttgaagaaggttctgttactaatttatttacct
ccatagtcggtaatgtcttcggatttaaggctctgcgcgctctacgcttggaagaccttc
gaattcctcccgcttattctaaaactttcatagggccgcctcacggtattcaggttgaaa
gggataaattgaacaaatatggacgtcccctattgggatgcacaatcaagccaaaattgg
gcctgtctgccaaaaattatggtagagctgtctacgaatgccttcgtggtggacttgatt
tcacaaaagatgatgaaaatgtgaattcccagccattcatgcgttggagagatcgtttcc
tatttgtggcagaagctcttttcaaatcccaggctgagacaggggaaatcaaagggcatt
acttaaatgctactgcgggtacatgtgaagagatgatgaaaagagctgtttttgctaggg
agttgggtgtaccaattgtcatgcatgactacttaaccggagggtttactgcaaatacca
gcttagctttttattgcagagataatggactacttcttcatatccaccgcgcgatgcatg
ctgtgatcgataggcaacgaaatcacggtatgcattttcgcgtattggccaaagcgttac
gcatgtccggcggagatcacgtacatgctggaaccgtagtaggcaaactggaaggggaac
gagaagttacccttggtttcgtcgatttactgcgcgacgattacattgagaaagatcgta
accgcggtatttatttcacccaagattgggtatctatgccgggtgtattacccgtagctt
cagggggtatccacgtctggcacatgcctgctctaaccgaaatctttggggacgattccg
tattacagttcggcgggggaaccttgggacatccttggggaaatgcgccaggtgcagtag
ccaaccgagtcgcgtcggaagc
>EU363245.1
catttcgaatgaccccacaacctggggtaccggctgaggaagctggagctgcggtagctg
cagaatcctccacaggtacgtggaccactgtatggacagatgggttgactagtcttgacc
gttacaagggccgatgctacgacatcgaacccgttgctggggaagaaaatcagtatatcg
cgtatgtagcttatcctttggatctatttgaagaaggttctgttaccaatttatttacct
ccatagtcggtaatgtcttcggatttaaggctctgcgcgctctacgcttggaagaacttc
gaattcctcccgcttattctaaaactttcataggaccgcctcacggtattcaggttgaaa
gggataaattgaacaaatatggacgtcccctattgggatgtacaatcaagccaaaattgg
gcctgtccgccaaaaattatggtagagctgtctacgaatgccttcgtggtggacttgatt
tcacaaaagatgatgaaaatgtgaattcccagccattcatgcgtgggagagatcgtttcc
tatttgtggcagaagctcttttcaaatcccaggctgagacgggggaaatcaaagggcatt
acttaaatgctactgcgggtacatgtgaagagatgttgaaaagagctgtttttgctaggg
agtcgggtgcaccaattatcatgcatgactacttaaccggagggtttactgcaaatacca
gcttagctttttatcgcagagataatggactacttcttcatattcaccgcgcgatgcatg
ctgtgatcgataggcaacgaaatcacggtatgcattttcgcgtattggccaaagcgttac
gcatgtccggcggagatcacgtacatgctggaaccgtagtaggcaaactggaaggggaac
gagaagttacccttggtttcgtcgatttactgcgcgacgattacatcgagaaagatcgta
accgcggtatctatttcacccaagattgggtatctatgccgggtgtaatacccgtagctt
cagggggtatccacgtctggcacatgcctgctctaaccgaaatctttggggacgatgccg
tattgcagttcggcgggggaaccttgggacatccttggggaaatgcgccaggtgcagtag
ccaaccgagttgcattggaagc
>EU482951.1
catttcgaatgaccccacaacctggagtaccggctgaggaagctggagctgcggtagctg
cagaatcctccacaggtacgtggaccactgtatggacagatgggttgactagtcttgacc
gttacaagggccgatgctacgacatcgaacccgtcgctggggaagaaaatcagtatatcg
cgtatgtagcttatcctttggatctatttgaagaaggttctgttactaatttatttacct
ccatagtcggtaatgtcttcggatttaaggctctgcgcgctctacgcttggaagaccttc
gaattcctcccgcttattctaaaactttcatagggccgcctcacggtattcaggttgaaa
gggataaattgaacaaatatggacgtcccctattgggatgcacaatcaagccaaaattgg
gcctgtctgccaaaaattatggtagagctgtctacgaatgccttcgtggtggacttgatt
tsasaaaagatgatgraaatgtgaattcccagccattcatgcgttggagagatcgtttcc
tatttgtggcagaagctcttttcaaatcccaggctgagacaggggaaatcaaagggcatt
acttaaatgctactgcgggtacatgtgaagagatgatgaaaagagctgtttttgctaggg
agttgggtgtaccaattgtcatgcatgactacttaaccggagggtttactgcaaatacca
gcttagctttttatcgcagagataatggactacttcttcatatccaccgcgcgatgcatg
ctgtgatcgataggcaacgaaatcacggtatgcattttcgcgtattggccaaagcgttac
gcatgtccggcggagatcacgtacatgctggaaccgtagtaggcaaactggaaggggaac
gagaagttacccttggtttcgtcgatttactgcgcgacgattacattgagaaagatcgta
accgcggtatttatttcacccaagattgggtatctatgccgggtgtattacccgtagctt
cagggggtatccacgtctggcacatgcctgctctaaccgaaatctttggggacgattccg
tattacagttcggcgggggaaccttgggacatccttggggaaatgcgccaggtgcagtag
ccaaccgagtcgcgtcggaagc
>EU482957.1
catctcgaatgaccccacaacctggagtaccagctgaggaagctggagctgcggtagctg
cagaatcctccacaggtacgtggaccaccgtatggacagatggattgactagtcttgacc
gttacaagggccgatgctacgacatcgaacccgtcgctggagaggaaaatcagtatatcg
cgtatgtagcttatcctttggatctatttgaagaaggttctgttactaatttattcacct
ccatagtcggtaatgtcttcggatttaaggctctgcgcgctctacgcctggaggacctcc
gaattcctcccgcttattctaaaactttcataggaccgcctcatggtattcaggttgaaa
gggataaattgaacaaatacggacgtcccctattaggatgtacaatcaagccaaaattgg
gtctgtctgctaaaaattatggtagagccgtttacgaatgccttcgtggtggacttgatt
tcacaaaagatgatgaaaatgtgaattcccagccattcatgcgttggagagatcgtttcc
tatttgtggcagaagctcttttcaaatcccaggctgaaacgggagaaatcaaagggcatt
acttaaatgccactgcaggtacatgtgaagagatgttgaaaagagctgtttttgctaggg
agttgggtgcaccaattgtcatgcatgactacctaaccggagggtttactgcaaatacca
gcttagctttttattgcagagataatggactacttcttcatattcaccgcgcgatgcatg
ctgtgatcgataggcaacgaaatcacggtatgcatttccgcgtattggccaaagcgttac
gcatgtccggtggagatcatgtacatgctggaactgtagtaggcaaactggaaggggaac
gagaagttacccttggtttcgtcgatttactgcgcgacgattacattgagaaagatcgta
gccgcggtatctatttcacccaagattgggtatctatgccgggtgtattacccgtagctt
cagggggtatccacgtctggcacatgcctgctctaaccgaaatctttggcgacgattccg
tattacagttcggcggaggaaccttgggacatccttggggaaatgcgccaggtgcagtag
ccaaccgagtcgcattggaagc
>PQ316915.1
catttcgaatgaccccacaacctggagtaccggctgaggaagctggagctgcggtagctg
cagaatcctccacaggtacgtggaccactgtatggacagatgggttgactagtcttgacc
gttacaagggccgatgctacgacatcgaacctgtcgctggggaggaaaatcagtatatcg
cgtatgtagcttatcctttggatttatttgaagaaggttctgttactaatttatttacct
ccatagtcggtaatgtcttcggatttaaggctctgcgcgctctacgcttggaagaccttc
gaattcctcccgcttattctaaaactttcataggaccgcctcacggtattcaggttgaaa
gggataaattgaacaaatatggacgtcccctattgggatgtacaatcaagccaaaattgg
gcctgtctgccaaaaattatggtagagctgtctacgaatgccttcgtggtggacttgatt
tcacaaaggatgatgaaaatgtgaattcccagccattcatgcgttggagagatcgtttcc
tatttgtggcagaagctcttttcaaatcccaggctgaaacaggagaaatcaaagggcatt
acttaaatgctactgcgggtacatgtgaagagatgttgaaaagagctgtttttgctaggg
agttgggtgcaccaattgtcatgcatgactacttaaccggagggtttactgcaaatacca
gcttagcttttcatcgcagagataatggactacttcttcatattcaccgcgcgatgcatg
ctgtgatcgataggcaacgaaatcacggtatgcattttcgcgtattggccaaagcgttac
gcatgtccggcggagatcatgtacatgctggaactgtagtaggtaaactggaaggggaac
gagaagttacccttggtttcgtcgatttactgcgcgacgattacattgagaaagatcgta
accgcggtatctatttcacccaagattgggtatctatgccgggtgtattacccgtagctt
cagggggtatccacgtctggcacatgcctgctctaaccgaaatctttggggacgattccg
tattacagttcggcggaggaaccttgggacatccttggggaaatgcgccaggtgcagtag
ccaaccgagtcgcattggaagc
>PQ316917.1
catttcgaatgaccccacaacctggagtaccggctgaggaagctggagctgcggtagctg
cagaatcctccacaggtacgtggaccactgtatggacagatgggttgactagtcttgacc
gttacaagggccgatgctacgacatcgaacctgtcgctggggaggagaatcagtatatcg
cgtatgtagcttatcctttggatttatttgaagaaggttctgttactaatttatttacct
ccatagtcggtaatgtcttcggatttaaggctctgcgcgctttacgcttggaagacctcc
gaattcctcccgcttattctaaaactttcataggaccgcctcacggcattcaggttgaaa
gggataaattaaacaaatatggacgtcccctattgggatgtacaatcaagccaaaattgg
gcctgtctgccaaaaattatggtagagctgtctacgaatgccttcgtggtggacttgatt
tcacaaaagatgatgaaaatgtgaattcccagccattcatgcgttggagagatcgcttcc
tatttgtggcagaagctcttttcaaatccgtcgctgagacaggggaaatcaaggggcatt
acttaaatgctactgcgggtacatgtgaggagatgatgaaaagagctgtttttgctaggg
agttgggtgcaccaattgtcatgcatgactacctaaccggaggatttactgcaaatacca
gcttagcttattattgcagagataatggactacttcttcatattcaccgcgcgatgcatg
ctgtgatcgataggcaacgaaatcacggtatgcattttcgcgtattggccaaagcgttac
gtatgtccggcggggatcatgtacatgctggaactgtagtaggcaaactggaaggggaac
gagaagttaccctcggtttcgtcgatttactgcgcgacgattacattgagaaagatcgta
gccgcggtatctatttcacccaagattgggtatctatgccaggtgtattacccgtagctt
cggggggtatccacgtctggcacatgcctgctctaaccgaaatctttggggacgattccg
tattacagttcggcgggggaaccttgggacatccttggggaaatgcgccgggtgcagtag
ccaaccgagtcgcgttggaagc
>EU482948.1
catttcgaatgaccccacaacctggagtaccggctgaggaagctggagctgcggtagctg
cagaatcctccacaggtacgtggaccactgtatggacagatgggttgactagtcttgacc
gttacaagggccgatgctacgacatcgaacccgtcgctggagaggaaaatcagtatatcg
cgtatgtagcttatcctttggatttatttgaagaaggttctgttactaatttatttacct
ccatagtcggtaatgtcttcggatttaaggctctgcgcgctctacgcctggaagaccttc
gaattcctcccgcttattctaaaactttcatagggccgcctcacggtattcaggttgaaa
gggataaattgaacaaatatggacgtcccctattgggatgcacaatcaagccaaaattgg
gcctgtctgccaaaaattatggtagagctgtctacgaatgccttcgtggtggacttgatt
tcacaaaagatgatgaaaatgtgaattcccagccattcatgcgttggagagatcgtttcc
tatttgtggcagaagctcttttcaaatcccaggctgaaacgggggaaatcaaagggcatt
acttaaatgctaccgcgggtacatgtgaagagatgatgaaaagagctgtttttgctaggg
agttgggtgtaccaattgtcatgcatgactacttaaccggagggtttactgcaaatacca
gcttagctttttattgcagagataatggactacttcttcatatccaccgcgcgatgcatg
ctgtgatcgataggcaacgaaatcacggcatgcattttcgcgtattggccaaagcgttac
gcatgtccggcggagatcacgtacatgctggaaccgtagtaggcaaactggaaggggaac
gagaagttacccttggtttcgtcgatttattgcgcgacgattacattgagaaagatcgta
accgcggtatttatttcacccaagattgggtatctatgccgggtgtattacccgtagctt
cagggggtatccacgtctggcacatgcctgctctaaccgaaatctttggggacgattccg
tattacagttcggcggaggaaccttgggacatccttggggaaatgcgccaggtgcagtag
ccaaccgagtcgcgtcggaagc
>MT130640_-_rbcL_gene
catttcgaatgaccccacaacctggagtaccggctgaggaagctggagctgcggtagctg
cagaatcctccacaggtacgtggaccactgtatggacagatgggttgactagtcttgacc
gttacaagggccgatgctacgacatcgaacccgtcgctggggaggaaaatcaatatatcg
cgtatgtagcttatcctttggatctatttgaagaaggttctgttactaatttattcacct
ccatagtcggtaatgtcttcggatttaaggctctgcgcgctctacgcttggaagaccttc
gaattcctcccgcttattctaaaactttcataggaccgcctcatggtattcaagttgaaa
gggataaattgaacaaatatggacgtcccctattgggatgtacaatcaagccaaaattgg
gtctgtctgctaaaaattatggtagagctgtctacgaatgccttcgtggtggacttgatt
tcacaaaagatgatgaaaatgtgaattcccagccattcatgcgttggagagatcgtttcc
tatttgtggcagaagctcttttcaaatcccaggctgaaacgggagaaatcaaagggcatt
acttaaatgctactgcaggtacatgtgaagagatgatgaaaagagctgtttttgctagag
agttgggtgtaccaattatcatgcatgactacctaaccggagggtttactgcaaatacca
gcttagctttttattgcagagataatggactacttcttcatattcaccgcgcgatgcatg
ctgtgatcgataggcaacgaaatcacggtatgcattttcgtgtattggccaaagcgttac
gcatgtccggcggagatcatgtacatgccggaactgtagtaggcaaactggaaggggaac
gagaagttacccttggtttcgtcgatttactgcgcgacgattacattgagaaagatcgta
gccgcggtgtctatttcacccaagattgggtatctatgccgggtgtattacccgtagctt
cagggggtatccacgtctggcacatgcctgctctaaccgaaatctttggggacgattccg
tattacagttcggcggaggaaccttaggacatccttggggaaatgcgccaggtgcagtag
ccaaccgagtcgcattggaagc
>PV442128_-_rbcL_gene
catttcgaatgaccccacaacctggagtaccggctgaggaagctggagctgcggtagctg
cagaatcctccacaggtacgtggaccactgtatggacagatgggttgactagtcttgacc
gttacaagggccgatgctacgacatcgaacccgtcgctggggaggaaaatcagtatatcg
cgtatgtagcttatcctttggatttatttgaagaaggttctgttaccaacttatttacct
ccatagtcggtaatgtctccggatttaaggctctgcgcgctctacgcttggaagaccttc
gaattcctcccgcttattctaaaactttcatagggccgcctcacggtattcaggttgaaa
gggataaattgaacaaatatggacgtcccctattgggatgcacaatcaagccaaaattgg
gcctgtctgccaaaaattatggtagagctgtctacgaatgcctccgtggtggacttgatt
tcacaaaagatgatgaaaatgtgaattcccagccattcatgcgttggagagatcgtttcc
tatttgtggcagaagctcttttcaaatcccaggctgagacaggagaaatcaaagggcatt
acttaaatgccactgcgggtacatgtgaagagatgatgaaaagagctgtttttgctaggg
agtcgggtgtaccaattgtcatgcatgactacttaaccggagggtttactgcaaatacca
gcttagctttttatcgcagagataatggactacttcttcatatccaccgcgcgatgcatg
ctgtgatcgataggcaacgaaatcacggtatgcattttcgcgtattggccaaagcgttac
gcatgtccggcggagatcacgtacatgctggaaccgtagtaggcaaactggaaggggaac
gagaagttacccttggtttcgtcgatttactgcgcgacgattacattgagaaagatcgta
accgcggtatttatttcacccaagattgggtatctatgccgggtgtattacccgtagctt
cagggggtatccacgtctggcacatgcctgctctaaccgaaatctttggggatgattccg
tattacagttcggcgggggaaccttgggacatccttggggaaatgcgccaggtgcagtag
ccaaccgagtcgcgtcggaagc
