# Supplementary material for: Leptochilus yangjiangensis (Polypodiaceae), a New Fern Species From Guangdong, China
Source: Ecol Evol. 2026 May 14;16(5):e73621. doi: 10.1002/ece3.73621 (PMC13173449; doi:10.1002/ece3.73621)
Supplement: Supplementary file 3 — Data S3: 46 samples of rps4‐trnS sequences.fasta. [file ECE3-16-e73621-s002.fasta]

>MT130640.1_-_large_single_copy_(LSC)
--------------------------------------------------------cttt
atttttatctacgcaagg----------------------tgatt---------------
-----ctaccgaaatctagttaaattgcc----gatttaaaagaggaacgggctgg----
------------------------------------------------------------
------------------------------------------------------------
-----------agtcagactttcaaatcaag---------------------tcagccaa
ctttg-------------------------------------------------------
--------------------aagaagccaagaga--------------------------
-------ccatctcaatacaaacaa---------------------------------tt
ggtaatccttcggttaatt-----------------------------------------
---------gagaatttgattgaagtgacgtggacgagtgattcagatacttacaccgaa
tcgtatgccaaattaatttgcctcaaaaaagaatatttttatataagttaaaagcttatg
attta--------gattctgctcctggacaagctagatcgggaaatttttgcatcttcct
aagtaatctacttattgaattcgaccatactaagttttttgc-attgtagagacctccaa
attatctttt
>PV442128_rps4-trnS
--------------------------------------------------------cccc
acttctatctacgcgaggttatc------------tgtattgatt---------------
-----ctaccgaaatctagctaaattgcc----gatttcgagga--gatgggctgg----
------------------------------------------------------------
------------------------------------------------------------
-----------agtcagactttcaaatcaag---------------------tcagccaa
ctttg-------------------------------------------------------
--------------------gagaagccagaaga--------------------------
---ccgtccgtctcgatacaaacaa---------------------------------tt
ggtaatccttcggttaatt-----------------------------------------
---------gagaatttggttgaggtgacgtggatgagtgattcagatatttacaccgaa
tcgtatgccgaattaatttgcccccaaaaagaatctttttatataagttaaaagcttatg
attta--------gattctgctcccggacaagctagatcgggaaatttttgcatcttcct
aagtaatctacctattgaattcgaccatactaagtcttctgcaattgtagagacctccaa
tttttcttct
>EU363258.1
------------------------------------------------------------
------------------------------------------------------------
------------------------------------------------------------
------------------------------------------------------------
------------------------------------------------------------
------------------------------------------------------------
------------------------------------------------------------
------------------------------------------------------------
-----------------------------ttagttgttgagtattactcccgcaaagcct
agttatcattcattaagttactatttatcggaagagaagttggaggtctctacaattgga
atttatgcagaagacttagtatggtcgaattcaataggtagattacttaggaagatgcaa
aaatttctcgatctagcttgtccgctctgtttggagcagaatctaaatcataagctttta
acttatataaaaagattcttttttggggcaatttaatttggcatacgattcgatgtaaat
atctgaatcactcatccgcgtcacctcaaccaaattctcaattagccgagggattaccaa
ttgtttgtat
>MH665108.1
tacccaatttgggagaatttcgaatcgctaccgatcaatcagcttcgagaaaaatttctc
aattttgtgtacgtctagaggccaaacaaagattacgtcttaattatggattaacagaac
gctaactactaaaatatgtacgtattgccagaaaagctagaggttcgacgggccaagtac
tactacaactacttgagatgcgtttggataatgtcattttccacctaggtatcgcttcca
cggttcctgccgctaggcagttagttaatcacagacatatcttagtgaacagttgcgtcg
tagatataccaagttatcgccgcaagccaaaagatattattactgttcgaaatcgaccaa
cttcgtataatgcatcgagaaataagtttactgggggggacgagacgccggatcacctag
ctatttccctatcgggagacggcaagccaacaggattggtaaattgtgtcgccaatcgag
aatctgtcaatttgaatataaatgaattgtt-----------------------------
------------------------------------------------------------
------------------------------------------------------------
------------------------------------------------------------
------------------------------------------------------------
------------------------------------------------------------
----------
>MH665130.1
tacccaatttgggagaatttcgaatcgctaccgatcaatcagcttcgagaaaaatttctc
aattttgtgtacgtctggaggccaaacaaagattacgtcttaattatggattaacagaac
gctaactactaaaatatgtacgtgttgccagaaaagctagaggttcgacgggccaagtac
tactacaactacttgagatgcgtctggataatgttattttccacctaggtatcgcttcca
cggttcctgccgctaggcagttagttaatcacagacatatcttagtgaacagttgcgtcg
tagatataccaagttatcgccgcaagccgaaagatattattactgttcgaaatcgaccaa
cttcgtgtaacgcgtcgagaaataagtttactgggggggacaagacgccggatcacttag
ctatttccctatcggaagacggcaagccgacaggattggtaaattgtatcgccaatcgag
aatctgtcaatttgaatataaatgaattgtt-----------------------------
------------------------------------------------------------
------------------------------------------------------------
------------------------------------------------------------
------------------------------------------------------------
------------------------------------------------------------
----------
>PQ316981.1
tacccaatttgggagaatttcgaatcgctaccgatcaatcagcttcgagaaaaatttctc
aattttgtgtacgtttagaggccaaacagagattacgttttaattacggattaacggaac
gctaactactaaaatatgtacgtattgccagaaaagctagaggttcgacgggccaagtac
cactacaactacttgagatgcgtttggataatgttattttccacctaggtcttgcttcca
cggttcctgccgctaggcagttagttaatcacagacatatcttagtgaacagttgcgtcg
tagatataccaagttatcgccgcaagccaagagatattaccactgttcgaaatcgaccaa
cttcgtataacgcatcgagaaataagttgactgggggggacgagacgccggatcacctag
ctatttccctatcggaagacggcaagccaacaggattggtaaattgtgtcgccaatcgag
aatctgtcaatttgaatataaatgaattgttagttgttgagtattactcccgcaaagcct
agttatcattcattaagttactatttattagaagagaaattggaggtctccacaattaga
atttatgcagaagacttagtatggtcgaattcaataggtagattacttaggaagatgcaa
aaatttcccgatctagcttgtccgttgcgtttggagcagaatctaaatcataagctttta
acttatataaaaagattcttttttggggcaaattaatttggcatacgattcgatgtaaat
atctgaatcattcgtccacgtcacctcaacc-----------------------------
----------
>PQ316952.1
tacccaatttgggagaatttcgaatcgctaccgatcaatcagcttcgagaaaaatttctc
aattttgtgtacgtttagaggccaaacagagattacgttttaattacggattaacggaac
gctaactactaaaatatgtacgtattgccagaaaagctagaggttcgacgggccaagtac
cactacaactacttgagatgcgtttggataatgttattttccacctaggtcttgcttcca
cggttcctgccgctaggcagttagttaatcacagacatatcttagtgaacagttgcgtcg
tagatataccaagttatcgccgcaagccaagagatattaccactgttcgaaatcgaccaa
cttcgtataacgcatcgagaaataagttgactgggggggacgagacgccggatcacctag
ctatttccctatcggaagacggcaagccaacaggattggtaaattgtgtcgccaatcgag
aatctgtcaatttgaatataaatgaattgttagttgttgagtattactcccgcaaagcct
agttatcattcattaagttactatttattagaagagaaattggaggtctccacaattaga
atttatgcagaagacttagtatggtcgaattcaataggtagattacttaggaagatgcaa
aaatttcccgatctagcttgtccgttgcgtttggagcagaatctaaatcataagctttta
acttatataaaaagattcttttttggggcaaattaatttggcatacgattcgatgtaaat
atctgaatcattcgtccacgtcacctcaaccaaattctcaatta----------------
----------
>PQ316951.1
tacccaatttgggagaatttcgaatcgctaccgatcaatcagcttcgagaaaaatttctc
aattttgtgtacgtctagaggccaaacaaagattacgtcttaattatggattaacagaac
gctaactactaaaatatgtacgtattgccagaaaagctagaggttcaacgggccaagtac
tactacaactacttgagatgcgtctggataatgttattttccacctaggtatcgcttcca
cggttcctgccgctaggcagttagttaatcacagacatatcttagtgaacagttgcgtcg
tagatataccaagttatcgccgcaagccaaaagatattattactgttcgaaatcgaccaa
cttcgtataacgcatcgagaaataagtttactgggggggacaagacgccggatcacttag
ctatttccctatcgggagacggcaagccgacaggattggtaaattgtgtcgccaatcgag
aatctgtcaatttgaatataaatgaattgttagttgttgagtattactcccgcaaagcct
agttatcattcattaagttactatttatcagaagaaaaattggaggtctctacaattgga
atttatgcagaagacttagtgtggtcgaattcaataggtagattacttaggaagatgcaa
aaatttcccgatctagcttgtccgctccgtttggagcagaatctaaatcataagctttta
acttatataaaaagattctttttgggggcaaattaatttggcatacgattcggtgtaaat
atctgaatcactcatccacgtcacctcaaccaaattctcaattagc--------------
----------
>PQ316942.1
tacccaatttgggagaatttcgaatcgctaccgatcagtcagcttcgagaaaaatttctc
aattttgtgtacgtctagaggccaaacaaagattacgctttaattatggattaacagaac
gctaactactaagatatgtacgtattgccagaaaagctagaggttcaacgggccaagtac
tactacaactacttgagatgcgtttggataatattatttttcacctaggtctcgcttcca
cggttcctgccgctaggcagttagttaatcacagacatatcttagtaaacagttgcgtcg
tagatataccaagttatcgctgcaagccaaaagatattattactgttcgaaatcgaccaa
cttcgtgtaatgcgtcgagaaataagtttactgggggggacaagacaccggatcacttag
ctatttccctatcggaagacgacaagccaacaggattggtaaattgtgtcgccaatcgag
aatctgtcaatttgaatataaatgaattgttagttgttgagtattactcccgcaaagcct
agttatcattcattaagttactatttactagaagaagaagtggaggtatctagaattgga
atttatgcagaagacttagtatggtcgaattcaataagtagattacttaggaggatgaaa
aaatttcccgatctagcttgtccgctccgtttagaaaagaatctaaatcataagttttca
acttatataaaaagattcttttttggggcaaattaatttggcatacgattcggtgtaagt
atctgaatcacccgtccacgtcacctcaaccaaattcttaattagccgaaggattaccaa
ttgtttgtat
>MH768490.1
tacccaatttgggagaatttcgaatcgctaccgatcaatcagcttcgagaaaaatttctc
aattttgtgtacgtctagaggccaaacaaagattacgtcttaattatggattaacagaac
gctnactactaaaatatgtacgtattgccagaaaagctagaggttcaacgggacaagtac
tactacaactacttgagatgcgtttggataatgttattttccacctaggtatcgcttcca
cggttcctgccgctaggcagttagttaatcacagacatatcttagtgaacagttgcgtcg
tagatataccaagttatcgccgcaagccaaaagatattattactgttcgaaatcgaccaa
cttcgtataatgcattgagaaataagtttactgggagggacgagacgccggatcacttag
ctatttccctatcaggagacgacaagccaacaggattggtaaattgtgtcgccaatcgag
aatctgtcaatttgaatataaatgaattgttagttgttgagtattactcccgcaaagcct
agttatcattcattaagttactatttatcagaagaaaaattggaggtctctacaattgga
atttatgcagaagacttagtgtggtcgaattcaataggtagattacttaggaagatgcaa
aaatttcccgatctagcttgtccgctccgtttggagcagaatctgaatcataagcttcta
acttatataaaaagattcttttttggggcaaattaatttagcatacgattcggtgtaaat
atctgaatcactcgtccacgtcacctcaaccaaattctcaattagccgggggattaccaa
ttgtttgtat
>PQ316930.1
tacccaatttgggagaatttcgaatcgctaccgatcaatcagcttcgagaaaaatttctc
aattttgtgtacgtctggaggccaaacaaagattacgtcttaattatggattaacagaac
gctaactactaaaatatgtacgtgttgccagaaaagctagaggttcgacgggccaagtac
tactacaactacttgagatgcgtctggataatgttattttccacctaggtatcgcttcca
cggttcctgccgctaggcagttagttaatcacagacatatcttagtgaacagttgcgtcg
tagatataccaagttatcgccgcaagccgaaagatattatcactgttcgaaatcgaccaa
cttcgtgtaacgcgtcgagaaataagtttactgggggggacaagacgccggatcacttag
ctatttccctatcggaagacggcaagccgacaggattggtaaattgtatcgccaatcgag
aatctgtcaatttgaatataaatgaattgttagttgttgagtattactcccgcaaagcct
agttatcattcattaagttactattcatcagaagaaaaattggaggtctctacaattgga
atttatgcagaagacttagtatggtcgaattcaataggtagattacttaggaagatgcaa
aaatttcccgatctagcttgtccgctccgtctggagcagaatctaaatcataagctttta
acttatataaagagattctttttgggggcaaattaattcgacatacgattcggtgtaaat
atctgaatcactcatccacgtcacctcaaccaaattctcaattagccgagggattaccga
ttgtttgtat
>MH768502.1
tacccaatttgggagaatttcgaatcgctaccgatcaatcagcttcgagaaaaatttctc
aattttgtgtacgtctagaggcgaaacaaagattacgtcttaattatggattaacagaac
gctnactactaaaatatgtacgtattgccagaaaagctagaggttcaacgggccaagtac
tactacaactacttgagatgcgtctggataatgttattttccacctaggtatcgcttcca
cggttcctgccgctaggcagttagttaatcacagacatatcttagtgaacagttgcgtcg
tagatataccaagttatcgccgcaagccaaaagatattattactattcgaaatcgaccaa
cttcgtataatgcattgagaaataagtttactgggggggacgagatgccggatcacttag
ctatttccctatcgggagacgacaagccaacaggcttggtaaattgtgtcgccaatcgag
aatctgtcaatttgaatataaatgaattgttagttgttgagtattactcccgcaaagcct
agttatcattcattaagttactatttatcagaagaaaaattggaggtctctacaattgga
atttatgcagaagacttagtgtggtcgaattcaataggtagattacttaggaagatgcaa
aaatttcccgatctagcttgtccgctccgtttggagcagaatctgaatcataagctttta
acttatataaaaagattcttttttggggcaaattaatttggcatacgattcggtgtaaat
atctgaatcactcgtccacgtcacttcaaccaaattctcattagcccgggggattaccaa
ttgtttgtat
>PQ316985.1
tacccaatttgggagaatttcgaatcgctaccgatcaatcagcttcgagaaaaatttctc
aattttgtgtacgtctagaggccaaacaaagattacgtcttaattatggattaacagaac
gctaactactaaaatatgtacgtattgccagaaaagctagaggttcaacgggccaagtac
tactacaactacttgagatgcgtctggataatgttattttccatctaggtatcgcttcca
cggttcctgccgctaggcagttagttagtcacagacatatcttagtgaacagttgcgtcg
tagatataccaagttatcgccgcaagccaaaagatattattactcttcgaaatcgaccaa
cttcgtataatgcatcgagaaataagtttactgggggggacaagacgccagatcacttag
ctatttccctatcgggagacgacaagctgacaggattggtaaattgtgtcgccaatcgag
aatctgtcaatttgaatataaatgaattgttagttgtcgagtattactcccgcaaagcct
agttatcattcattaaattactatttatcagaagagaagttggaggtctctacaattgga
atttatacagaagacttagtgtggtcgaattcaataggtagattacttaggaagatgcaa
aaatttcccgatctagcttgtccgctccgtctggagcagaatcgaaataataagctttta
acttatataaaaagatttttttggggggcaaattaatttggcatacgattcggtgtaaat
atctgaatcactcatccacgtcacttcaaccaaattctcaattagccgagggattaccaa
attgttt---
>PQ316938.1
tacccaatttgggagaatttcgaatcgctaccgatcaatcagcttcgagaaaaatttctc
aattttgtgtacgtctggaggccaaacaaagattacgtcttaattatggattaacagaac
gctaactactaaaatatgtacgtgttgccagaaaagctagaggttcgacgggccaagtac
tactacaactacttgagatgcgtctggataatgttattttccacctaggtatcgcttcca
cggttcctgccgctaggcagttagttaatcacagacatatcttagtgaacagttgcgtcg
tagatataccaagttatcgccgcaagccgaaagatattatcactgttcgaaatcgaccaa
cttcgtgtaacgcgtcgagaaataagtttactgggggggacaagacgccggatcacttag
ctatttccctatcggaagacggcaagccgacaggattggtaaattgtatcgccaatcgag
aatctgtcaatttgaatataaatgaattgttagttgttgagtattactcccgcaaagcct
agttatcattcatcaagttactattcatcagaagaaaaattggaggtctctacaattgga
atttatgcagaagacttagtatggtcgaattcaataggtagattacttaggaagatgcaa
aaatttcccgatctagcttgtccgctccgtttggagcagaatctaaatcataagctttta
acttatataaagagattctttttgggggcaaattaattcgacatacgattcggtgtaaat
atctgaatcactcatccacgtcacctcaaccaaattctcaattagccgagggattaccga
ttgtttgtat
>MH768505.1
tacccaatttgggagaatttcgaatcgctaccgatcaatcagcttcgagaaaaatttctc
aattttgtgtacgtctggaggccaaacaaagattacgtcttaattatggattaacagaac
gctnactactaaaatatgtacgtgttgccagaaaagctagaggttcgacgggccaggtac
tactacaactacttgagatgcgtctggataatgttattttccacctaggtatcgcttcca
cggttcctgccgctaggcagttagttaatcacagacatatcttagtgaacagttgcgtcg
tagatataccaagttatcgccgcaagccgaaagatattattactgttcgaaatcgaccaa
cttcgtgtaacgcgtcgagaaataagtttactgggggggacgagacgccggatcacttag
ctatttccctatcggaagacggcaagccgacaggattggtaaattgtatcgccaatcgag
aatctgtcaatttgaatataaatgaattgttagttgttgagtattactcccgcaaagcct
agttatcattcattaagttactatttatcagaagaaaaattggaggtctctacaattgga
atttatgcagaagacttagtatggtcgaattcaataggtagattacttaggaagatgcaa
aaatttcccgatctagcttgtccgctccgtttggagcagaatctaaatcataagctttta
acttatataaagagattctttttgggggcaaattaattcgacatacgattcggtgtaaat
atctgaatcactcatccacgtcacctcaaccaaattctcaattagccgagggattaccga
ttgtttgtat
>PQ316929.1
tacccaatttgggagaatttcgaatcgctaccgatcaatcagcttcgagaaaaatttctc
aattttgtgtacgtctggaggccaaacaaagattacgtcttaattatggattaacagaac
gctaactactaaaatatgtacgtgttgccagaaaagctagaggttcgacgggccaagtac
tactacaactacttgagatgcgtctggataatgttattttccacctaggtatcgcttcca
cggttcctgccgctaggcagttagttaatcacagacatatcttagtgaacagttgcgtcg
tagatataccaagttatcgccgcaagccgaaagatattatcactgttcgaaatcgaccaa
cttcgtgtaacgcgtcgagaaataagtttactgggggggacaagacgccggatcacttag
ctatttccctatcggaagacggcaagccgacaggattggtaaattgtatcgccaatcgag
aatctgtcaatttgaatataaatgaattgttagttgttgagtattactcccgcaaagcct
agttatcattcattaagttactattcatcagaagaaaaattggaggtctctacaattgga
atttatgcagaagacttagtatggtcgaattcaataggtagattacttaggaagatgcaa
aaatttcccgatctagcttgtccgctccgtctggagcagaatctaaatcataagctttta
acttatataaagagatttctttttggggcaaattaattcgacatacgattcggtgtaaat
atctgaatcactcatccacgtcacctcaaccaaattctc-attagccgaggaattaccga
ttg-ttggat
>PQ316936.1
tacccaatttgggagaatttcgaatcgctaccgatcaatcagcttcgagaaaaatttctc
aattttgtgtacgtttagaggccaagcagagattacgttttaattacggattaacggaac
gctaactactaaaatatgtacgtattgccagaaaagctagaggttcgacgggccaagtac
caccacaactacttgagatgcgtctggataatgttattttccacctaggtctcgcttcca
cggttcctgccgctaggcagttagttaatcacagacatatcttagtgaacagttgcgtcg
tagatataccaagttatcgccgcaagtcaagagatattaccactgttcgaaatcgaccaa
cttcgtataacgcatcgagaaataagttgactgggggggacaagacgccggatcacctag
ctatttccctatcggaagacggcaagccaacaggattggtaaattgtgttgccaatcgag
aatctgtcaatttggatataaatgaattattagttgttgagtatcactcccgcaaagcct
agttatcattcattaagttactattcattagaagaaaaattggaggtctctacaattgga
atttatgcagaagacttagtatggtcgaattcaataggtagattacttaggaagatgcaa
aaatttcccgatctagcttgtccgttgcgtttggagcagaatctaaatcataagctttta
acttatataaaaagattcttttttggggcaaattaatttggcatacgattcgacgtaaat
atctgaatcattcgtccacgtcacctcaaccaaattctcaattagctgaagggttaccaa
ttgtttgtat
>PQ316944.1
-acctaatttgggagaatttcgagtcgctaccgatcaatcagcttcgagaaaaatttctc
aattttgtgtacgtctagaggccaaacaaagattacgttttaattatggattaacagaac
gctaactactaaaatatgtacgtattgccagaaaagctagaggttcaacgggccaagtac
tactacaactacttgagatgcgtttggataatgttattttccacctaggtatcgcttcca
cggttcctgccgctaggcagttagttaatcacagacatatcttagtgaacagttgcgtcg
tagatataccaagttatcgctgcaagccaaaagatattattactgttcgaaatcgaccaa
cttcgtgtaatgcattgagaaataagtttactgggggggacaagacgccggatcacttag
ctatttccctatcggaagacgacaagccaacaggattggtaaattgtgttgccaatcgag
aatctgtcaatttgaatataaatgaattgctagttgttgagtattactcccgcaaagcct
agttatcactcattaagttactatttaacttaataaaaattggaggtctctacaattgga
atttatgcagaagacttagtatggtcgaattcaataagtagattacttaggaagatgcaa
aaatttcccgatctagcttgtccgccccgtttggagcagaatctaaatcataaactttta
acttatataaaaagattcttttttggggcaaattaatttggcatacgattcggtgtaaat
atctgaatcactcgtccacgtcacctcaaccaaattctcaattagccgaaggattaccaa
ttgtttgtat
>MH768479.1
tacccaatttgggagaatttcgaatcgctaccgatcaatcagcttcgagaaaaatttctc
aattttgtgtacgtctggaggccaaacaaagattacgtcttaattatggattaacagaac
gctnactactaaaatatgtacgtgttgccagaaaagctagaggttcgacgggccaagtac
tactacaactacttgagatgcgtctggataatgttattttccacctaggtatcgcttcca
cggttcctgccgctaggcagttagttaatcacagacatatcttagtgaacagttgcgtcg
tagatataccaagttatcgccgcaagccgagagatattattactgttcgaaatcgaccaa
cttcgtgtaacgcgtcgagaaataagtttactgggggggacaagacgccggatcacttag
ctatttccctatcggaagacggcaagccgacaggattggtaaattgtatcgccaatcgag
aatctgtcaatttgaatataaatgaattgttagttgttgagtattactcccgcaaagcct
agttatcattcattaagttactatttatcagaagaaaaattggaggtctctacaattgga
atttatgcaaaagacttagtatggtcgaattcaataggtagattacttaggaagatgcaa
aaatttcccgatctagcttgtccgctccgtttggagcagaatctaaatcataagctttta
acttatataaagagattctttttgggggcaaattaattcgacatacgattcggtgtaaat
atctgaatcactcatccacgtcacctcaaccaaattctcaattagccgagggattaccga
ttgtttgtat
>MH768481.1
tacccaatttgggagaatttcgaatcgctaccgatcaatcagcttcgagaaaaatttctc
aattttgtgtacgtctggaggccaaacaaagattacgtcttaattatggattaacagaac
gctnactactaaaatatgtacgtgttgccagaaaagctagaggttcgacgggccaagtac
tactacaactacttgagatgcgtttggataatgttattttccacctaggtatcgcttcca
cggttcctgccgctaggcagttagttaatcacagacatatcttagtgaacagttgcgtcg
tagatataccaagttatcgccgcaagccgaaagatattatcactgttcgaaatcgaccaa
cttcgtgtaacgcgtcgagaaataagtttactgggggggacaagacgccggatcacttag
ctatttccctatcggaagacggcaagccgacaggattggtaaattgtatcgccaatcgag
aatctgtcaatttgaatataaatgaattgttagttgttgagtattactcccgcaaagcct
agttatcattcattaagttactatttatcagaagaaaaattggaggtctctacaattgga
atttatgcaaaagacttagtatggtcgaattcaataggtagattacttaggaagatgcaa
aaatttcccgatctagcttgtccgctccgtttggagcagaatctaaatcataagctttta
acttatataaagagattctttttgggggcaaattaattcgacatacgattcggtgtaaat
atctgaatcactcatccacgtcacctcaaccaaattctcaattagccgagggattaccga
ttgtttgtat
>MH768489.1
tacccaatttgggagaatttcgaatcgctaccgatcaatcagcttcgagaaaaatttctc
aattttgtgtacgtctggaggccaaacaaagattacgtcttaattatggattaacagaac
gctnactactaaaatatgtacgtgttgccagaaaagctagaggttcgacgggccaagtac
tactacaactacttgagatgcgtctggataatgtcattttccacctaggtatcgcttcca
cggttcctgccgctaggcagttagttaatcacagacatatcttagtgaacagttgcgtcg
tagatataccaagttatcgccgcaagccgagagatattattactgttcgaaatcgaccaa
cttcgtgtaacgcgtcgagaaataagtttactgggggggacaagacgccggatcacttag
ctatttccctatcggaagacggcaagccgacaggattggtaaattgtatcgccaatcgag
aatctgtcaatttgaatataaatgaattgttagttgttgagtattactcccgcaaagcct
agttatcattcattaagttactatttatcagaagaaaaattggaggtctctacaattgga
atttatgcagaagacttagtatggtcgaattcaataggtagattacttaggaagatgcaa
agatttcccgatctagcttgtccgctccgtttggagcagaatctaaatcataagctttta
acttatataaaaagattctctttgggggcaaattaattcgacatacgattcggtgtaaat
atctgaatcactcatccacgtcacctcaaccaaattctcaattagccgggggattaccga
ttgtttgtat
>MH768491.1
tacccaatttgggagaatttcgaattgctaccgatcaatcagcttcgagaaaaatttctc
aattttgtgtacgtctagaggccaaacaaagattacgtcttaattatggattaacagaac
gctnactactaaaatatgtacgtattgccagaaaagctagaggttcgacgggccaagtac
tactacaactacttgagatgcgtctggataatgttattttccacctaggtatcgcttcca
cggttcctgccgctaggcagttagttaatcacagacatatcttagtgaacagttgcatcg
tagatataccaagttatcgccgcaagccaaaagatattattactgttcgaaatcgaccaa
cttcgtataatgcatcgagaaataagtttactgggggggacaagacgccggatcacttag
ctatttccctatcgggagacgacaagccaacaggattggtaaattgcgtcgccaatcgag
aatctgtcaatttgaatataaatgaattgttagttgttgagtattactcccgcaaagcct
agttatcattcattaagttactatttatcagaagaaaaattggaggtctctataattgga
atttatgcagaagacttagtatggtcgaattcaataggtagattacttaggaagatgcaa
aaatttcccgatctcgcttgtccgctccgtctggagcagaatctaaatcataagctttta
acttatataaaaagattcttttttggggcaaattaatttggcatacgattcggtgtaaat
atctgaatcactcatccgcgtcacctcaaccaaattctcaattagccgaaggattaccaa
ttgtttgtat
>MH665112.1
tacccaatttgggagaatttcgaatcgctaccgatcaatcagcttcgagaaaaatttctc
aattttgtgtacgtctggaggccaaacaaagattacgtcttaattatggattaacagaac
gctaactactaaaatatgtacgtgttgccagaaaagctagaggttcgacgggccaagtac
tactacaactacttgagatgcgtctggataatgttattttccacctaggtatcgcttcca
cggttcctgccgctaggcagttagttaatcacagacatatcttagtgaacagttgcgtcg
tagatataccaagttatcgccgcaagccgaaagatattatcactgttcgaaatcgaccaa
cttcgtgtaacgcgtcgagaaataagtttactgggggggacaagacgccggatcacttag
ctatttccctatcggaagacggcaagccgacaggattggtaaattgtatcgccaatcgag
aatctgtcaatttgaatataaatgaattgttagttgttgagtattactcccgcaaagcct
agttatcattcattaagttactattcatcagaagaaaaattggaggtctctacaattgga
atttatgcagaagacttagtatggtcgaattcaataggtagattacttaggaagatgcaa
aaatttcccgatctagcttgtccgctccgtctggagcagaatctaaatcataagctttta
acttatataaagagattctttttgggggcaaattaattcgacatacgattcggtgtaaat
atctgaatcactcatccacgtcacctcaaccaaattctcaattagccgagggattaccga
ttgtttgtat
>MH768518.1
tacccaatttgggagaatttcgaatcgctaccgatcaatcagcttcgagaaaaatttctc
aattttgtgtacgtctggaggccaaacagagattacgtcttaattatggattaacagaac
gctnactactaaaatatgtacgtgttgccagaaaagctagaggttcgacgggccaagtac
tactacaactacttgagatgcgtctggataatgttattttccacctaggtatcgcttcca
cggttcctgccgctaggcagttagttaatcacagacatatcttagtgaacagttgcgtcg
tagatataccaagttatcgccgcaagccgaaagatattattactgttcgaaatcgaccaa
cttcgtgtaacgcgtcgagaaataagtttactgggggggacaagacgccggatcacttag
ctatttccctatcggaagacggcaagccgacaggattggtaaattgtattgccaatcgag
aatctgtcaatttgaatataaatgaattgttagttgttgagtattactcccgcaaagcct
agttatcattcattaagttactatttatcagaagaaaaattggaggtctctacaattgga
atttatgcagaagacttagtatggtcgaattcaataggtagattacttaggaagatgcaa
aaatttcccgatctagcttgtccgctccgtttggagcagaatctaaatcataagctttta
acttatataaaaagattctttttgggggcaaattaattcgacatacgattcggtgtaaat
atctgaatcactcatccacgtcacctcaaccaaattctcaattagccgggggattaccga
ttgtttgtat
>JX103736.1
tacccaatttgggagaatttcgaatcgccaccgatcaatcagcttcgagaaaaatttctc
aattttgtgtacgtttagaggccaagcagagattacgttttaattacggattaacggaac
gccaactactgaaatatgtacgtatcgccagaaaagctagaggttcgacgggccaagtac
cactacaactacttgagatgcgtctggataatgttatttcccacctaggtctcgcttcca
cggttcctgccgctaggcagttagttaatcacagacatatcttagtgaacagttgcgtcg
tagatataccaagttatcgccgcaagccaagagatattaccactgttcgaaatcgaccaa
cttcgtataatgcatcgagaaataagttgactgggggggacaagacgccggatcacctag
ctatttccctatcggaagacggcaagccaacaggattggtaaattgtgttgccaatcgag
aatctgtcaatttggatataaatgaattattagttgttgagtatcactcccgcaaagcct
agttatcattcattaagttactattcattagaagaaaaattggaggtctctacaattgga
atttatgcagaagacttagtatggtcgaattcaataggtagattacttaggaagatgcaa
aaatttcccgatctagcttgtccgttgcgtttggagcagaatctaaatcataagctttta
acttatataaaaagattcttttttggggcaaattaatttggcatacgattcaatgtaaat
atctgaatcattcgtccacgtcacctcaaccaaattctcaattagctggagggttaccaa
ttgtttgtat
>JX520935.1
tacccaatttgggagaatttcgaatcgctaccgatcaatcagcttcgagaaaaatttctc
aattttgtgtacgtttagaggctaaacaaagattacgtcttaattatggattaacagaac
gccaactactaaaatatgtacgtattgccagaaaagctagaggttcaacgggccaagtac
tactacaactacttgagatgcgtttggataatgttattttccacctaggtatcgcttcca
cggttcctgccgctaggcagttagttaatcacagacatatcttagtgaacagttgcgtcg
tagatataccaagttatcgccgcaagccaaaagatattattactgttcgaaatcgaccaa
cttcgtataatgcatcgagaaataagtttactgaggggaacaagacgccggatcacttag
ctatttccctatcgggaggcgacaagccaacaggattggtaaattgtgtcgccaatcgag
aatctgtcaatttgaatataaatgaattgttagttgttgagtattactcccgcaaagcct
agttatcattcattacgttactatttatcagaagaaaaattggaggtctctacaattgga
atttatgcagaagacttagtatggtcgaattcaataggtagattacttaggaagatgcaa
aaatttcccgatctagcttgtccgctccgtttggagcagaatctaaatcataagctttta
acttatataaaaagattcttttttggggcaaattaatttggcatacgattcggtgtaaat
atctgaatcactcatccgcgtcacctcaaccaaattctcaattagccgaaggattaccaa
ttgtttgtat
>MH665102.1
tacccaatttgggagaatttcgaatcgctaccgatcaatcagcttcgagaaaaatttctc
aattttgtgtacgtctagaggccaaacaaagattacgtcttaattatggattaacagaac
gctaactactcaaatatgtacgtattgccagaaaagctagaggttcaacgggccaagtac
tactacaactacttgagatgcgtctggataatgttattttccacctaggtatcgcttcca
cggttcctgccgctaggcagttagttaatcacagacatattttagtgaacagttgcgtcg
tagatataccaagttatcgccgcaagccaaaagatattattactgttcgaaatcgaccaa
cttcgtataacgcatcgagaaataagtttactgggggggacaagacgccggatcacttag
ctatttctctatcgggagacgacaagccaacaggattggtaaattgcgtcgccaatcgag
aatctgtcaatttggatataaatgaattgttagttgttgagtattactcccgcaaagcct
agttatcattcattaagttactatttatcagaagaaaaattggaggtctctacaattgga
atttatgcagaagacttagtatggtcggattcaataggtagattacttagggagatgcaa
aaattttccgatctagcttgtccgctccgtttggagcagaatctaaatcataagctttta
acttatataaaaagattcttttttggggcaaattaatttggcatacgattcggtgtaaat
atttgaatcactcgtccacgtcagctcaaccaaattctcaattagccggaggattaccaa
ttgtttgtat
>MH768507.1
tacccaatttgggagaatttcgaatcgctaccgatcaatcagcttcgagaaaaatttctc
aattttgtgtacgtctagaggccaaacaaagattacgtcttaattatggattaacagaac
gctnactactaaaatatgtacgtattgccagaaaagctagaggttcaacgggccaagtac
tactacaactacttgagatgcgtttggataatgttattttccacctaggtatcgcttcca
cggttcctgccgctaggcagttagttaatcacagacatatcttagtgaacagttgcgtcg
tagatataccaagttatcgccgcaagccaaaagatattattactgttcgaaatcgaccaa
cttcgtatagtgcattgaaaaataagtttactgggggggacaagacgccggatcacttag
ctatttccctatcgggagacgacaagccaacaggattggtaaattgtgtcgccaatcgag
aatctgtcaatttgaatataaatgaattgttagttgttgagtattactcccgcaaagcct
agttatcattcattaagttactatttatcagaataaaaattggaggtctctacaattgga
atttatgcagaagacttagtgtggtcgaattcaataggtagattacttaggaagatgcaa
aaatttcccgatctagcttgtccgct----------cagaatctaaatcataagctttta
acttatgtaaaaagattctttttgggggcaaattaatttggcatacgattcggtgtaaat
atctgaatcactcatccacgtcacctcaaccaaattctcaattagccgaaggattaccaa
ttgtttgtat
>PQ316934.1
tacccaatttgggagaatttcgaatcgctaccgatcaatcagcttcgagaaaaatttctc
aattttgtgtacgtttagaggccaaacaaagattacgttttaattacggattaacggaac
gctaactactaaaatatgtacgtattgccagaaaagctagaggttcgacgggccaagtac
tactacaactacttgagatgcgtctggataatgttattttccacctaggtctcgcttcca
cggttcctgccgctaggcagttagttaatcacagacatatcttagtgaacagttgcgtcg
tagatataccaagttatcgccgcaagccaaaagatattatcactgttcgaaatcgaccaa
cttcgtataatgcatcgagaaataagttgactgggggggacaagacgccggatcacctag
ctatttccctatcggaagacggcaagccaacaggattggtaaattgtgttgccaatcgag
aatctgtcaatttgaatataaatgaattgttagttgttgagtattactcccgcaaagcct
agttatcattaattaagttactatttattagaagaaaaattggaggtctctacaattgga
atttatgcagaagacttagtatggtcgaattcaataggtagattacttaggaagatgcaa
aaatttcccgatctagcttgtccgttgcgtttggagcagaatctaaatcataagctttta
acttatataaaaatattcttttttggggcaaattaatttggcatacgattcgatgtaaat
atctgaatcattcgtccacgttacctcaatcaaattctcaattagctgaagggttaccaa
ttgtttgtat
>MH768511.1
tacccaatttgggagaatttcgagccgctaccgatcaatcagcttcgagaaaaatttctc
aattttgtgtacgtctagaggccaaacaaagattacgtttcaattatggattgacggaac
gccaactattaagatatgtacgtattgccagaaaagctagaggttcaacgggccaagtac
tactacaactacttgagatgcgtctggataatgttattttccacctaggtctcgcttcca
cggttcctgccgctaggcagttagttaatcacagacatatcttagtgaacagttgcgtcg
tagatataccaagttatcgccgcaagccaaaagatattattactgttcgaaatcgaccaa
cttcgtataatgcatcgagaaagaagtttactgggggggacaagacgccggatcacttag
ctatttccctatcggaagacgagaagccagcaggattggtaaattgtgtcgccaatcgag
aatctgtcaatttgaatataaatgaattgttagttgttgagtattactcccgcaaagcct
agttatcattcattaagttaccatttaccagaagagaaattggaggtctctacaattgga
atttatgcagaagacttagtatggtcgaatttaataagtagattacttaggaagatgcag
aaatttatcgatctagcttatccgctctgtttggagcagaatctgaatcataagctttta
acttttataaagagattctcttctagggcaaattgatttggcatacgattcagtgtaagt
atctgaatcactcgtccacgtcacctcaaccaaattctcaattagacgaaggattaccaa
ttgtttgtat
>PQ316941.1
tacccaatttgggagaatttcgaatcgctaccgatcaatcagcttcgaaaaaaatttctc
aattttgtgtacgtctagaggccaaacaaagattacgtcttaattatggattaacagaac
gctaactactaaaatatgtacgtattgccagaaaagctagaggttcaacgggccaagtac
tactacaactacttgagatgcgtttggataatgttattttccacctaggtatcgcttcca
cggttcctgccgctaggcagttagttaatcacagacatatcttagtgaacagttgcgtcg
tagatataccaagttatcgccgcaagccaaaagatattattactgttcgaaatcgaccaa
cttcgtataatgcattgagaaataagtttactgggggggacgagatgccggatcacttag
ctatttccctatcgggagacgacaagccaacaggattggtaaattgtgtcgccaatcgag
aatctgtcaatttgaatataaatgaattgttagttgttgagtattactcccgcaaagcct
agttatcattcattaagttactatttatcagaagaaaaattggaggtctctacaattgga
atttatgcagaagacttagtatggtcgaattcaataggtagattacttaggaagatgcaa
aaatttcccgatctagcttgtccgctccgtttggagcagaatctgaatcataagctttta
acttatataaaaagattcttttttggggcaaattaatttggcatacgattcggtgtaaat
atctgaatcactcgtccacgtcacctcaaccaaattctcaattagccggaggattaccaa
ttgtttgtat
>EU482998.1
tacccaatttgggagaatttcgaatcgctaccgatcaatcagcttcgagaaaaatttctc
aattttgtgtacgtctggaggccaaacaragattacgtcttaattatggattaacagaac
gctaactactaaaatatgtacgtrttgccagaaaagctagaggttcaacgggccaagtac
tactacaactacttgagatgcgtctggataatgttattttccacctaggtatcgcttcca
cggttcctgccgctaggcagttagttaatcacagacatatcttagtgaacagttgcgtcg
tagatataccaagttatcgccgcaagccgaaagatattattactgttcgaaatcgaccaa
cttcgtgtaaygcgtcgagaaataagtttactgggggggacaagacgccggatcacttag
ctatctccctatcggaagacgacaagccaacaggattggtgaatcgtatcgccaatcgag
aatctgtcaatttgaatataaatgaattgttagttgttgagtattactcccgcaaagcct
agttatcattcattaagttactatttatcagaagagaaattggaggtctctacaattgga
atttatgcagaagacttagtatggtcgaattcaataggtagattacttaggaagatgcaa
aaatttcccgatctagcttgtccgctccgtttggagcagaatctaaatcataagctttta
acttatataaaaagattctttttgggggcaaattaattcggcatacgattcggtgtaaat
atctgaatcactcatccacgtcacctcaaccaaattctcaattagccgaaggattaccaa
ttgtttgtat
>PQ316974.1
tacccaatttgggagaatttcgaatcgctaccgatcaatcagcttcgagaaaaatttctc
aattttgtgtacgtctagaggccaaacaaagattacgtcttaattatggattaacagaac
gctaactactaaaatatgtacgtgttgccagaaaagctagaggttcaacgggccaagtac
tactacaactacttgagatgcgtttggataatgttattttccacctaggtatcgcttcca
cggttcctgccgctaggcagctagttaatcacagacatatcttagtgaacagttgcgtcg
tagatataccaagttatcgccgcaagccaaaagatattattactgttcgaaatcgaccaa
cttcgtataatgcattgagaaataagtttactgggggggacgagatgccggatcacttag
ctatttccctatcgggagacgacaagccaacaggattggtaaattgtgtcgccaatcgag
aatctgtcaatttggatataaatgaattgttagttgttgagtattactcccgcaaagcct
agttatcattcattaagttactatttatcagaagaaaaattagaggtctctacaattgga
atttatgcagaagacttagtgtggtcgaattcaataggtagattacttaggaagatgcaa
aaatttcccgatctagcttgtccgctccgtttggagcagaatctgaatcataagctttta
acttatataaaaagattcttttttggggcaaattaatttggcatacgattcggtgtaaat
atctgaatcactcgtccacgtcacttcaaccaaattctcaattagccggaggattaccaa
ttgtttgtat
>PQ316964.1
tacccaatttgggagaatttcgaatcgctaccgatcaatcagcttcgagaaaaatttctc
aattttgtgtacgtttagaggccaaacagagattacgttttaattacggattaacggaac
gctaactactaaaatatgtacgtattgccagaaaagctagaggttcgacgggccaagtac
cactacaactacttgagatgcgtttggataatgttattttccacctaggtcttgcttcca
cggttcctgccgctaggcagttagttaatcacagacatatcttagtgaacagttgcgtcg
tagatataccaagttatcgccgcaagccaagagatattaccactgttcgaaatcgaccaa
cttcgtataacgcatcgagaaataagttgactgggggggacgagacgccggatcacctag
ctatttccctatcggaagacggcaagccaacaggattggtaaattgtgtcgccaatcgag
aatctgtcaatttgaatataaatgaattgttagttgttgagtattactcccgcaaagcct
agttatcattcattaagttactatttattagaagagaaattggaggtctccacaattaga
atttatgcagaagacttagtatggtcgaattcaataggtagattacttaggaagatgcaa
aaatttcccgatctagcttgtccgttgcgtttggagcagaatctaaatcataagctttta
acttatataaaaagattcttttttggggcaaattaatttggcatacgattcgatgtaaat
atctgaatcattcgtccacgtcacctcaaccaaattctcaattagctgaagggttaccaa
ttgtttgtat
>PQ316960.1
tacccaatttgggagaatttcgaatcgctaccgatcaatcagcttcgagaaaaatttctc
aattttgtgtacgtctggaggccaaacaaagattacgtcttaattatggattaacagaac
gctaactactaaaatatgtacgtgttgccagaaaagctagaggttcgacgggccaagtac
tactacaactacttgagatgcgtctggataatgttattttccacctaggtatcgcttcca
cggttcctgccgctaggcagttagttaatcacagacatatcttagttaacagttgcgtcg
tagatataccaagttatcgccgcaagccgaaagatattattactgttcgaaatcgaccaa
cttcgtgtaacgcgtcgagaaataagtttactgggggggacaagacgccggatcacttag
ctatttccctatcggaagacggcaagccgacaggattggtaaattgtatcgccaatcgag
aatctgtcaatttgaatataaatgaattgttagttgttgagtattactcccgcaaagcct
agttatcattcattaagttactatttatcagaataaaaattggaggtctctacaattgga
atttatgcaaaagacttagtatggtcgaattcaataggtagattacttaggaagatgcaa
aaatttcccgatctagcttgtccgctccgtttggagcagaatctaaatcataagctttta
acttatataaagagattctttttgggggcaaattaattcgacatacgattcggtgtaaat
atctgaatcactcatccacgtcacctcaaccaaattctcaattagccgagggattaccga
ttgtttgcat
>PQ316943.1
tacccaatttgggagaatttcgaatcgctaccgatcaatcagcttcgagaaaaatttctc
aattttgtgtacgtctggaggccaaacaaagattacgtcttaattatggattaacagaac
gctaactactaaaatatgtacgtgttgccagaaaagctagaggttcgacgggccaagtac
tactacaactacttgagatgcgtctggataatgttattttccacctaggtatcgcttcca
cggttcctgccgctaggcagttagttaatcacagacatatcttagtgaacagttgcgtcg
tagatataccaagttatcgccgcaagccgaaagatattattactgttcgaaatcgaccaa
cttcgtgtaacgcgtcgagaaataagtttactgggggggacaagacgccggatcacttag
ctatttccctatcggaagacggcaagccgacaggattggtaaattgtatcgccaatcgag
aatctgtcaatttgaatataaatgaattgttagttgttgagtattactcccgcaaagcct
agttatcattcattaagttactatttatcagaagaaaaattggaggtctctacaattgga
atttatgcaaaagacttagtatggtcgaattcaataggtagattacttaggaagatgcaa
aaatttaccgatctagcttgtccgctccgtttggagcagaatctaaatcataagctttta
acttatataaagagattctttttgggggcaaattaattcgacatacgattcggtgtaaat
atctgaatcactcatccacgtcacctcaaccaaattctcaattagccgagggattaccga
ttgtttgtat
>PQ316954.1
tacccaatttgggagaatttcgaatcgctaccgatcaatcagcttcgagaaaaatttctc
aattttgtgtacgtctggaggccaaacaaagattacgtcttaattatggattaacagaac
gctaactactaaaatatgtacgtgttgccagaaaagctagaggttcgacgggccaagtac
tactacaactacttgagatgcgtctggataatgttattttccacctaggtatcgcttcca
cggttcctgccgctaggcagttagttaatcacagacatatcttagtgaacagttgcgtcg
tagatataccaagttatcgccgcaagccgagagatattattactgttcgaaatcgaccaa
cttcgtgtaacgcgtcgagaaataagtttactgggggggacaagacgccggatcacttag
ctatttccctatcggaagacggcaagccgacaggattggtaaattgtatcgccaatcgag
aatctgtcaatttgaatataaatgaattgttagttgttgagtattactcccgcaaagcct
agttatcattcattaagttactatttatcagaagaaaaattggaggtctctacaattgga
atttatgcaaaagacttagtatggtcgaattcaataggtagattacttaggaagatgcaa
aaatttcccgatctagcttgtccgctccgtttggagcagaatctaaatcataagttttta
acttatataaagagattctttttgggggcaaattaattcgacatacgattcggtgtaaat
atctgaatcactcatccacgtcacctcaaccaaattctcaattagccgagggattaccga
ttgtttgtat
>PQ316965.1
tacccaatttgggagaatttcgaatcgctaccgatcaatcagcttcgagaaaaatttctc
aattttgtgtacgtctggaggccaaacaaagattacgtcttaattatggattaacagaac
gctaactactaaaatatgtacgtgttgccagaaaagctagaggttcgacgggccaagtac
tactacaactacttgagatgcgtctggataatgttattttccacctaggtatcgcttcca
cggttcctgccgctaggcagttagttaatcacagacatatcttagtgaacagttgcgtcg
tagatataccaagttatcgccgcaagccgaaagatattattactgttcgaaatcgaccaa
cttcgtgtaacgcgtcgagaaataagtttactgggggggacaagacgccggatcacttag
ctatttccctatcggaagacggcaagccgacaggattggtaaattgtatcgccaatcgag
aatctgtcaatttgaatataaatgaattgttagttgttgagtattactcccgcaaagcct
agttatcattcattaagttactatttatcagaagaaaaattggaggtctctacaattgga
atttatgcaaaagacttagtatggtcgaattcaataggtagattacttaggaagatgcaa
aaatttcccgatctagcttgtccgctccgtttggagcagaatctaaatcataagctttta
acttatataaagagattctttttgggggcaaattaattcgacatacgattcggtgtaaat
atctgaatcactcatccacgtcacctcaaccaaattctcaattagccgagggattaccga
ttgtttgtat
>MW142229.1
tacccaatttgggagaatttcgaatcgctaccgatcaatcagcttcgagaaaaatttctc
aattttgtgtacgtctagaggccaaacaaagattacgtcttaattatggattaacagaac
gctaactactaaaatatgtacgtattgccagaaaagctagaggttcaacgggccaagtac
tactacaactacttgagatgcgtctggataatgttattttccacctaggtatcgcctcca
cggttcctgccgctaggcagttagttaatcacagacatatcttagtgaacagttgcgtcg
tagatataccaagttatcgccgcaagccaaaagatattattactgttcgaaatcgaccaa
cttcgtataacgcatcgagaaataagtttactgggggggacaagatgccggatcacttag
ctatttccctatcgggagacgacaagccaacaggattggtaaattgtgtcgccaatcgag
aatctgtcaatttgaatataaatgaattgttagttgttgagtattactcccgcaaagcct
agttatcattcattaagttactatttatcagaagaaaaattggaggtctctacaattgga
atttatgcagaagacttagtatggtcgaattcaataggtagattacttaggaagatgcaa
aaatttcccgatctagcttgtccgctccgtttggagcagaatctaaatcataagctttta
acttatataaaaagattcttttttggggcaaattaattt------------ggtgtaaat
atctgaatcactcgtccacgtcacctcaaccaaattctcaattagccgaaggattaccaa
ttgtttgtat
>EU483001.1
tacccaatttgggagaatttcgaatcgctaccgatcaatcagcttcgagaaaaatttctc
aattttgtgtacgtctggaggccaaacaragattacgtcttaattatggattaacagaac
gctaactactaaaatatgtacgtgttgccagaaaagctagaggttcracgggccaagtac
tactacaactacttgagatgcgtctggataatgttattttccacctaggtatcgcttcca
cggttcctgccgctaggcagttagttaatcacagacatatcttagtgaacagttgcgtcg
tagatataccaagttatcgccgcaagccgaaagatattattactgttcgaaatcgaccaa
cttcgtrtaaygcgtcgagaaataagtttactgggggggacaagacgccggatcacttag
ctatttccctatcggaagacggcaagccgacaggattggtaaattgtatygccaatcgag
aatctgtcaatttgaatataaatgaattgttagttgttgagtattactcccgcaaagcct
agttatcattcattaagttactatttatcagaagaraaattggaggtctctacaattgga
atttatgcagaagacttagtatggtcgaattcaataggtagattacttaggaagatgcaa
aaatttcccgatctagcttgtccgctccgtttggagcagaatctaaatcataagctttta
acttatataaaaagattctttttgggggcaaattaattcgrcatacgattcggtgtaaat
atctgaatcactcatccacgtcacctcaaccaaattctcaattagccgggggattaccga
ttgtttgtat
>MH113470.1
tacccaatttgggagaatttagagtcgctaccgatcaatcagcttcgagaaaaatttctc
aattttgtgtacgtctagaggccaaacaaagattacgttttaattatggattaacagaac
gctaactactcaaatatgtacgtattgctagaaaaactagaggttcaacgggccaagtac
tattacaattacttgagatgcgtctggataatgttatttttcacctaggtctcgcttcca
cggttcctgccgctaggcagttagttaatcacagacatatcttagtgaacagttgtgtcg
tagatataccaagttatcgctgtaagccaaaagatattattactgttcgaaatcgaccaa
cttcgtataatgcattgagaaataagtttactgggggggacaaaacgccggatcacttag
ctgtctctctatcggaagacgacaagccaacaggattggtgaattgtatcgccaatcgag
aatctgtcaatttgaatataaatgaattgttagttgttgagtattactcccgtaaagcct
agttatcactcattaaattactatttaccaaaaaagaaattggaggtctctacaattaga
atttatgcaaaagacttagtatggtcgaattcaataagtagattacttagtaaaatgcaa
aaatttcccgatctagcttgttcactctgtttggagcagaatctaaatcataagctttta
acttatataaaaatatcctttttgggggcaaatttagttggcatccgattcggtgtaagt
atctgaatcattcgtccacgtcaattcaaccaaattctcaattaaccaaaggattaccaa
ttgtttgttt
>MH113476.1
tacccaatttgggagaatttcgagccactaccgatcaatcagcttcgagaaaaatttctc
aattttgtgtacgtctagaggccaaacaaagattacgttttaattatggattaacagaac
gctaactactaaaatatgtacgtattgctagaaaagctagaggttcaacgggccaagtac
tactacaattacttgagatgcgtctggataatgttattttccacctaggtctcgcttcca
cggttcctgccgctaggcagttagttaatcacagacatatcttagtgaacagttttgtcg
tagatataccaagttatcgctgtaagccaaaagatattattactgttcgaaatcgaccaa
cttcgtataatgcgttgagaaaaaagtttactgggggggacaaaacgccggatcacttat
ctgtctctctatcggaagacgacaagccaacaggattggtgaattgtatcgccaatcgag
aatctgtcaatttgaatataaatgaattgctagttgttgagtattactcccgcaaagcct
agttatcattcactaaattgatatttaccaaaagaagaattggaggtctttacaagcaga
atttatgcagaagacttagtatggtcgaattcaataagtaaattacttaggaagatgcaa
aaattttccgacctagcttgtccattctgtttggagcagaatctaaatcataaactttta
atttatatagaaatagtcttttt-gggacaaattaatttggcatacgagtcagtgtaagt
atctaactcactcgtccacgtcacttcaatcaaattctcaattaaccaaaggattaccaa
ttgtttttat
>EU483008.1
tacccaatttgggagaatttcgagtcgccaccgatcaatcagcttcgagaaaaatttctc
aattttgtgtacgtctagaggccaaacagaaattacgtttcaattatggattaacagaac
gctaactactaaaatatgtacgtattgctagaaaagctagaggttcaacgggccaagtac
cattacaattacttgagatgcgtttggataatgttattttccacctaggtatggcttcca
cggttcctgccgctaggcagttagttaatcacggacatatcttagtgaacagttgtgtcg
tagatataccaagttatcgccgtaagccgagagatattattactgttcgaaatcgaccaa
cttcgtataatgcatcgagaaataagtttactgggggggacgagacgccggatcacttag
ctatctctatatcggaagacgacaagccaacaggattggtgaattgtatcgccaatcgag
aatctgtcaatttggatataaatgaattgttagttgttgagtattactcccgtaaagcct
agttgtcattcattaaattactatttaccaaaagagaaattggaggtctctacaattgga
atttatgcaaaagacttagtatggtcgaattcaataagtagattacttaggaagatgcaa
aaattttccgatctagcttgtccactctgtttgaagcagaatctaaatcataagctttta
acttatgtaaaaatatcctttttgggggcaaattgatttggcatacgattcggtgtaagt
atttgaatcactcgtccacgtcaattcaaccaaattatcaattaaccagaagattaccaa
ttgtttatat
>PQ316962.1
tacccaatttgggagaatttcgaatcgctaccgatcaatcagcttcgagaaaaatttctc
aattttgtgtacgtctagaggccaaacaaagattacgtcttaattatggattaacagaac
gctaactactaaaatatgtacgtattgccagaaaagctagaggttcaacgggccaagtac
tactacaactacttgagatgcgtttggataatgtcattttccacttaggtatcgcttcca
cggttcctgccgctaggcagttagttaatcacagacatatcttagtgaacagttgcgtcg
tagatataccaagttatcgccgcaagccaaaagatattattactgttcgaaatcgaccaa
cttcgtataatgcatcgagaaataagtttactgggggggacgagacgccggatcacttag
ctatttccctatcggaagacggcaagccaacaggattggtaaattgtgtcgccaatcgag
aatctgtcaatttgaatataaatgaattgttagttgttgagtattactcccgcaaagcct
agttatcattcattaaggtactattcatcagaagaaaaattggaggtctctacaattgga
atttatgcagaagacttagtagggtcgaattcaatagatagattacttaggaagatgcaa
aaatttcccgatctagcttgtccgctccgtttggagcagaatctaaatcataagctttta
acttatataaaaagattcttctttggggcaaattaatttggcatacgattcggtgtaaat
atctgaatcactcgtccacgtcacctcaaccaaattctcaattagccgaaggattaccaa
ttgtttgtat
>sample1_2
aatttcatctaccgagggttcaaatccctccctttcctcc----------------cccc
acttctatctacgcgaggttatt------------tgtattgatt---------------
-----ctaccgaaatctagctaaattgcc----gatttcgaaga--gatgggctgg----
------------------------------------------------------------
------------------------------------------------------------
-----------agtcag-ctttcaaatcaag---------------------tcagccaa
ctttg-------------------------------------------------------
--------------------aagaagccaaaaga--------------------------
---ccgtccgtctcgatacaaacaa---------------------------------tt
ggtaatccttcggctaatt-----------------------------------------
---------gagaatttggttgaggtgacgtggatgagtgattcagatatttacaccgaa
tcgtatgccgaattaatttgcccccaaaaagaatctttttatataagttaaaagcttatg
attta--------gattctgctcccgggcaagctagatcgggaaatttttgcatctttct
aagtaatctacctattgaattcgaccatactaagtcttctgcaattgtagagacctccaa
tttttcttct
>sample2_2
aatttcatctaccgagggttcaaatccctccctttcctcc----------------cccc
acttctatctacgcaaggttatt------------tgtattgatt---------------
-----ctaccgaaatctagctaaattgcc----gatttcgaaga--gatgggctgg----
------------------------------------------------------------
------------------------------------------------------------
-----------agtcag-ctttcaaatcaag---------------------tcagccaa
ctttg-------------------------------------------------------
--------------------aagaagccaaaaga--------------------------
---ccgtccgtctcgatacaaacaa---------------------------------tt
ggtaatccttcggctaatt-----------------------------------------
---------gagaatttggttgaggtgacgtggatgagtgattcagatatttacaccgaa
tcgtatgccgaattaatttgcccccaaaaagaatctttttatataagttaaaagcttatg
attta--------gattctgctcccgggcaagctagatcgggaaatttttgcatctttct
aagtaatctacctattgaattcgaccatactaagtcttctgcaattgtagagacctccaa
tttttcttct
